# Supplementary material for: Using large language models to extract information from pediatric clinical reports
Source: PLOS Digit Health. 2025 Jul 23;4(7):e0000919. doi: 10.1371/journal.pdig.0000919 (PMC12286318; doi:10.1371/journal.pdig.0000919)
Supplement: S1 File — (TGZ) [file pdig.0000919.s002.tgz]

Archive with 107 entries (102 files):
- letters
- letters/chunk_2
- letters/chunk_2/texts
- letters/chunk_2/texts/child085^report085^2020-04-23.txt
- letters/chunk_2/texts/child084^report084^2024-04-12.txt
- letters/chunk_2/texts/child083^report083^2024-05-04.txt
- letters/chunk_2/texts/child082^report082^2024-04-21.txt
- letters/chunk_2/texts/child081^report081^2023-07-10.txt
- letters/chunk_2/texts/child078^report078^2024-05-22.txt
- letters/chunk_2/texts/child076^report076^2024-01-15.txt
- letters/chunk_2/texts/child075^report075^2024-05-12.txt
- letters/chunk_2/texts/child073^report073^2018-03-23.txt
- letters/chunk_2/texts/child072^report072^2023-10-16.txt
- letters/chunk_2/texts/child070^report070^2024-05-08.txt
- letters/chunk_2/texts/child068^report068^2020-12-09.txt
- letters/chunk_2/texts/child067^report067^2020-06-16.txt
- letters/chunk_2/texts/child064^report064^2024-06-12.txt
- letters/chunk_2/texts/child063^report063^2023-05-22.txt
- letters/chunk_2/texts/child062^report062^2024-04-22.txt
- letters/chunk_2/texts/child061^report061^2024-05-19.txt
- letters/chunk_2/texts/child060^report060^2024-05-23.txt
- letters/chunk_2/texts/child057^report057^2020-03-12.txt
- letters/chunk_2/texts/child055^report055^2021-02-12.txt
- letters/chunk_2/texts/child053^report053^2022-04-12.txt
- letters/chunk_2/texts/child050^report050^2024-05-18.txt
- letters/chunk_2/texts/child049^report049^2023-10-14.txt
- letters/chunk_2/texts/child043^report043^2024-04-05.txt
- letters/chunk_2/texts/child037^report037^2024-04-28.txt
- letters/chunk_2/texts/child035^report035^2023-04-01.txt
- letters/chunk_2/texts/child034^report034^2024-01-05.txt
- letters/chunk_2/texts/child033^report033^2023-03-12.txt
- letters/chunk_2/texts/child032^report032^2024-03-03.txt
- letters/chunk_2/texts/child031^report031^2021-01-22.txt
- letters/chunk_2/texts/child030^report030^2024-08-26.txt
- letters/chunk_2/texts/child029^report029^2021-08-26.txt
- letters/chunk_2/texts/child028^report028^2020-02-15.txt
- letters/chunk_2/texts/child027^report027^2022-12-15.txt
- letters/chunk_2/texts/child026^report026^2018-12-15.txt
- letters/chunk_2/texts/child025^report025^2019-08-15.txt
- letters/chunk_2/texts/child024^report024^2023-04-14.txt
- letters/chunk_2/texts/child023^report023^2023-11-26.txt
- letters/chunk_2/texts/child022^report022^2016-04-01.txt
- letters/chunk_2/texts/child021^report021^2024-01-02.txt
- letters/chunk_2/texts/child020^report020^2024-01-02.txt
- letters/chunk_2/texts/child019^report019^2020-08-05.txt
- letters/chunk_2/texts/child018^report018^2023-10-03.txt
- letters/chunk_2/texts/child017^report017^2022-03-16.txt
- letters/chunk_2/texts/child016^report016^2023-03-16.txt
- letters/chunk_2/texts/child015^report015^2024-05-08.txt
- letters/chunk_2/texts/child014^report014^2023-08-12.txt
- letters/chunk_2/texts/child013^report013^2022-07-12.txt
- letters/chunk_2/texts/child012^report012^2016-08-20.txt
- letters/chunk_2/texts/child011^report011^2024-02-15.txt
- letters/chunk_2/texts/child010^report010^2022-12-05.txt
- letters/chunk_2/texts/child009^report009^2022-02-14.txt
- letters/chunk_2/texts/child008^report008^2016-12-03.txt
- letters/chunk_2/texts/child007^report007^2020-03-12.txt
- letters/chunk_2/texts/child006^report006^2021-12-15.txt
- letters/chunk_2/texts/child005^report005^2019-01-23.txt
- letters/chunk_2/texts/child004^report004^2023-08-26.txt
- letters/chunk_2/texts/child003^report003^2016-04-26.txt
- letters/chunk_2/texts/child002^report002^2020-02-22.txt
- letters/chunk_2/texts/child001^report001^2020-03-12.txt
- letters/chunk_2/reports_data.json
- letters/chunk_1
- letters/chunk_1/texts
- letters/chunk_1/texts/letter_034.txt
- letters/chunk_1/texts/letter_033.txt
- letters/chunk_1/texts/letter_032.txt
- letters/chunk_1/texts/letter_031.txt
- letters/chunk_1/texts/letter_030.txt
- letters/chunk_1/texts/letter_029.txt
- letters/chunk_1/texts/letter_028.txt
- letters/chunk_1/texts/letter_027.txt
- letters/chunk_1/texts/letter_026.txt
- letters/chunk_1/texts/letter_025.txt
- letters/chunk_1/texts/letter_024.txt
- letters/chunk_1/texts/letter_023.txt
- letters/chunk_1/texts/letter_022.txt
- letters/chunk_1/texts/letter_021.txt
- letters/chunk_1/texts/letter_020.txt
- letters/chunk_1/texts/letter_019.txt
- letters/chunk_1/texts/letter_018.txt
- letters/chunk_1/texts/letter_017.txt
- letters/chunk_1/texts/letter_016.txt
- letters/chunk_1/texts/letter_015.txt
- letters/chunk_1/texts/letter_014.txt
- letters/chunk_1/texts/letter_013.txt
- letters/chunk_1/texts/letter_012.txt
- letters/chunk_1/texts/letter_011.txt
- letters/chunk_1/texts/letter_010.txt
- letters/chunk_1/texts/letter_009.txt
- letters/chunk_1/texts/letter_008.txt
- letters/chunk_1/texts/letter_007.txt
- letters/chunk_1/texts/letter_006.txt
- letters/chunk_1/texts/letter_005.txt
- letters/chunk_1/texts/letter_004.txt
- letters/chunk_1/texts/letter_003.txt
- letters/chunk_1/texts/letter_002.txt
- letters/chunk_1/texts/letter_001.txt
- letters/chunk_1/texts/letter_040.txt
- letters/chunk_1/texts/letter_039.txt
- letters/chunk_1/texts/letter_038.txt
- letters/chunk_1/texts/letter_037.txt
- letters/chunk_1/texts/letter_036.txt
- letters/chunk_1/texts/letter_035.txt
- letters/chunk_1/letter_dictionary.json
