# Supplementary material for: Using large language models to extract information from pediatric clinical reports
Source: PLOS Digit Health. 2025 Jul 23;4(7):e0000919. doi: 10.1371/journal.pdig.0000919 (PMC12286318; doi:10.1371/journal.pdig.0000919)
Supplement: S1 File — (TGZ) [file pdig.0000919.s002.tgz › letters/chunk_2/texts/child085^report085^2020-04-23.txt]

Herr 
Dr. Anton Beispiel 
Beispielweg 456 
567890 Beispieldorf 
 
Muster, 23.04.2020 
 
 
Patient: Muster Paul, geb. 31.03.2016 
 
Sehr geehrter Herr Kollege, 
 
wir berichten Ihnen über o. g. Patienten, der sich vom 01.04.2020 bis zum 12.04.2020 auf 
unserer Normalstation in Behandlung befand. 
 
Diagnosen: Idiopathisches nephrotisches Syndrom, steroidsensibel 
 
Anamnese: 
Die Vorstellung von Paul erfolgte mit Überweisung des Kinderarztes bei seit zwei Wochen 
progredienten Ödemen. Paul habe in den letzten Wochen generalisierte Ödeme beginnend an 
den Unterschenkeln entwickelt. Vor einem Monat habe er ein Infekt der oberen Atemwege mit 
Schnupfen und Husten gehabt. Insgesamt habe Paul in den letzten drei Wochen um ca. 5 kg 
zugenommen und sei laut Mutter zunehmend schlapp. Aktuell habe er keine weiteren 
Beschwerden, kein Durchfall, kein Erbrechen, keine Schmerzen, kein Fieber.   
Keine Vorerkrankungen, nach STIKO geimpft.  
  
Körperlicher Untersuchungsbefund bei Aufnahme:   
4-jähriger Patient in reduziertem AZ und regelrechtem EZ. Pupillen isokor, Pupillenreaktion 
direkt und konsensuell prompt. Herztöne rein, rhythmisch; keine pathologischen. Haut rein, 
kein Ikterus, kein Exanthem. Generalisierte, eindrückbare Ödeme an den Extremitäten. 
Ausgeprägte Lidödeme. Herztöne rein und rhythmisch. Keine Herzgeräusche. Beidseits 
belüftet, vesikuläres Atemgeräusch, keine RG. Rege Darmgeräusche über allen Quadranten. 
Bauchdecke weich, keine Abwehrspannung, keine Druckdolenz, kein Loslassschmerz, keine 
tastbaren Resistenzen. Keine Hepatosplenomegalie. Neurologie: grobneurologisch 
unauffällig, Pupillenreaktion prompt und isokor, Kraft allseits 5/5, Sensibilität und Hirnnerven 
intakt, Babinski negativ, Koordination altersentsprechend unauffällig. 22 kg, 105 cm 
 
Labor:  Siehe Kumulativbefund anbei. 
 
Zusammenfassung: 
Die stationäre Aufnahme von Paul erfolgte bei Erstmanifestation eines nephrotisches 
Syndroms. Klinisch zeigte sich Paul in reduziertem Allgemeinzustand mit generalisierten 
Ödemen. Laborchemisch imponierte eine Hypalbuminämie, ein IgG-Verlust sowie ein 
reduziertes Antithrombin bei erhöhten Triglyceriden und Cholesterin. Die Kreatinin-Clearance 
wurde bei 110 ml/1,73m2 berechnet, der Eiweiß-Kreatinin Quotient war bei 220 mg/g erhöht. 
In der Urinanalyse zeigte sich eine große Proteinurie. Nach Diagnosestellung wurde die 
Standardtherapie mit Prednisolon eingeleitet. Zusätzlich erfolgte eine Thromboseprophylaxe 
mit Clexane bei Antithrombin III Verlust sowie eine diuretische Therapie mit Furosemid. Die 
Blutdruckwerte waren während des Aufenthaltes normwertig, sodass auf eine antihypertensive 
Therapie verzichtet wurde. Nach zehn Tagen Prednisolontherapie waren die Ödeme 
rückläufig, der Eiweiß-Kreatinin-Quotient normalisierte sich, eine Proteinurie war im U-Stix für 
drei aufeinanderfolgende Tage unauffällig. Die diuretische Therapie konnte am 10.04.2024 nach einem Gewichtsverlust von 4,5 kg beendet werden. Auf eine Nierenbiopsie konnten wir 
bei gutem Ansprechen auf die Prednisolontherapie und gutem klinischen Verlauf verzichten. 
Wir konnten Paul in gutem Allgemeinzustand am 12.04.2020 nach Hause entlassen.  
 
Medikation nach Entlassung:  Prednisolon nach Plan  
 
Empfehlungen:  
 Fortsetzung der Prednisolon Therapie für insgesamt 12 Wochen gemäß Plan 
 Verlaufskontrollen in der nephrologischen Ambulanz  
 
Wir stehen für Rückfragen jederzeit gerne zur Verfügung.  
 
Mit freundlichen Grüßen 
Arzt 
