# Supplementary material for: Using large language models to extract information from pediatric clinical reports
Source: PLOS Digit Health. 2025 Jul 23;4(7):e0000919. doi: 10.1371/journal.pdig.0000919 (PMC12286318; doi:10.1371/journal.pdig.0000919)
Supplement: S1 File — (TGZ) [file pdig.0000919.s002.tgz › letters/chunk_2/texts/child084^report084^2024-04-12.txt]

Frau  
Dr. Mustermann 
Musterstraße 1 
123 Musterstadt 
 
 
Muster, 12.04.2024 
 
 
Patient: Muster Klaus, geb. 01.09.2017 
 
 
Sehr geehrte Frau Kollegin, 
 
wir berichten Ihnen über o. g. Patienten der sich vom 03.04.2024 bis zum 06.04.2024 auf 
unserer Normalstation in Behandlung befand. 
 
Diagnosen:  Anaphylaxie Grad II-III 
 
Anamnese: 
Die Vorstellung von Klaus erfolgte durch den Kindernotarzt bei anaphylaktischer Reaktion. 
Klaus habe beim Abendessen versehentlich Haselnüsse im Schokokuchen verzehrt. 
Daraufhin kam es zu Juckreiz im Mund- und Rachenbereich sowie zu einem urtikariellen 
Ausschlag am Hals. Klaus erhielt daraufhin von seiner Mutter Dimetinden und Prednisolon, 
worunter es jedoch zu keiner Besserung kam, sodass die Eltern den Notarzt alarmierten. Beim 
Eintreffen des Notarztes habe Klaus zusätzlich Übelkeit mit Erbrechen und Durchfall 
entwickelt. Eine leichte Dyspnoe habe er auch verspürt. Laut Notarzt bestand eine 
Tachydyspnoe mit leichten Einziehungen, die Sättigung lag bei 87%, der Blutdruck war im 
unteren Normbereich. Es erfolgte die Gabe von Adrenalin i.m., Dimetinden i.v. und Prednisolon 
i.m., sowie eine Flüssigkeitssubstitution mit NaCl 0,9%. 
Bis auf eine Nussallergie habe Klaus keine weiteren Vorerkrankungen. Er nehme keine 
Medikamente regelmäßig ein und sei gemäß den Empfehlungen der STIKO geimpft.   
 
Körperlicher Untersuchungsbefund bei Aufnahme:   
Gewicht 23 kg, Größe 122 cm. Patient in stabilem Allgemeinzustand und regelrechtem 
Ernährungszustand. Herztöne rein, rhythmisch; keine pathologischen Herzgeräusche. Lunge 
beidseits seitengleich belüftet, vesikuläres Atemgeräusch, keine RG, intermittierendes 
exspiratorisches Giemen basal, kein Stridor. Rege Darmgeräusche über allen Quadranten. 
Bauchdecke weich, keine Abwehrspannung, keine Druckschmerzhaftigkeit, keine tastbaren 
Resistenzen. Neurologie: grobneurologisch unauffällig, Pupillenreaktion prompt und isokor, 
Kraft allseits 5/5, Sensibilität und Hirnnerven intakt, Babinski negativ, Koordination 
altersentsprechend unauffällig.  
 
Labor:  Siehe Kumulativbefund anbei. 
 
Zusammenfassung: 
Die stationäre Aufnahme von Klaus erfolgte zur Monitorüberwachung bei anaphylaktischer 
Reaktion nach Haselnussverzehr. Nach Gabe von Adrenalin, Fenistil, Prednisolon und 
Salbutamol durch den Notarzt präsentierte sich Klaus bereits in unserer Notaufnahme 
kardiopulmonal stabil mit minimaler pulmonaler Obstruktion und einer Sauerstoffsättigung von 
94%. An der Monitorüberwachung zeigten sich keine Auffälligkeiten, eine Zunahme der 
allergischen Reaktion war im Verlauf nicht zu beobachten.  Am Folgetag zeigte sich Klaus in einem gebesserten Allgemeinzustand ohne klinische 
Hinweise für eine residuelle allergische Reaktion. Eine Wiederholung der Adrenalin- und 
Prednisolongabe war nicht notwendig. Während des stationären Aufenthalts wurde eine 
Schulung zur korrekten Anwendung vom Adrenalin-Autoinjektor in Notfallsituationen 
wiederholt. Eine Vorstellung in unserer allergologischen Ambulanz wurde vereinbart.  
 
Wir stehen für Rückfragen jederzeit gerne zur Verfügung.  
 
Mit freundlichen Grüßen 
Arzt 
