# Supplementary material for: Using large language models to extract information from pediatric clinical reports
Source: PLOS Digit Health. 2025 Jul 23;4(7):e0000919. doi: 10.1371/journal.pdig.0000919 (PMC12286318; doi:10.1371/journal.pdig.0000919)
Supplement: S1 File — (TGZ) [file pdig.0000919.s002.tgz › letters/chunk_2/texts/child083^report083^2024-05-04.txt]

Praxis Test 
Teststraße 2 
011 Teststadt 
 
         Muster, 04.05.2024 
 
Patient: Standard, Ruben, geb. 02.04.2008 
 
 
Sehr geehrte Kolleginnen und Kollegen, 
 
wir berichten Ihnen über o. g. Patienten der sich vom 03.05.2024 bis zum 04.05.2024 auf 
unserer Normalstation in Behandlung befand. 
 
Diagnosen:  Alkoholintoxikation 
 
Anamnese: 
Die Vorstellung von Ruben erfolgte durch den Rettungsdienst, nachdem er in der Innenstadt 
stark alkoholisiert von Dritten aufgefunden wurde. Beim Eintreffen des Notarzt war Ruben 
vigilanzgemindert (GCS 12) und konnte sich nicht erinnern, was passiert sei. Er sei mit 
Freunden unterwegs gewesen und habe Alkohol konsumiert. Ein Drogenkonsum wird verneint. 
Nach Eintreffen der Mutter berichtet sie, dass es in der Vergangenheit zu keinen ähnlichen 
Episoden gekommen sei und ein Drogenkonsum ihr ebenfalls nicht bekannt sei.  
Anamnestisch nach STIKO geimpft. Keine Vorerkrankungen, keine Allergien, keine 
Dauermedikation.  
 
Körperlicher Untersuchungsbefund bei Aufnahme:   
Patient in gutem AZ und EZ, schläfrig, zur Person und Zeit orientiert. HF 89/min, RR 110/65 
mmHg, SpoO2 98%, T 36,8°C. Pupillen isokor, Pupillenreaktion direkt und konsensuell 
prompt. Herztöne rein, rhythmisch; keine pathologischen Herzgeräusche. Beidseits gut 
belüftet, allseits vesikuläres Atemgeräusch, keine RG, keine Obstruktion. Rege 
Darmgeräusche über allen Quadranten. Bauchdecke weich, keine Abwehrspannung, keine 
Druckdolenz, kein Loslassschmerz, keine tastbaren Resistenzen.  
 
Labor:  Siehe Kumulativbefund anbei. 
 
Zusammenfassung: 
Die stationäre Aufnahme von Ruben erfolgte zur Überwachung bei Alkoholintoxikation. Bei 
Aufnahme zeigte sich Ruben in vigilanzgemindertem Zustand. Laborchemisch war eine leichte 
metabolische Azidose festzustellen sowie eine Alkoholkonzentration von 1,4 ‰. Die anderen 
laborchemischen Paramater waren normwertig inklusive eines Drogenscreenings Es erfolgte 
eine parenterale Flüssigkeitssubstitution mit einer Glukose-Elektrolytlösung, worunter sich 
eine klinische Besserung und eine Normalisierung der laborchemischen Werte zeigte. Ruben 
war allseits kardiorespiratorisch stabil. Am Folgetag konnte Rube in gutem Allgemeinzustand 
in ihre ambulante Betreuung entlassen werden. Vor der Entlassung erfolgte ein 
Beratungsgespräch durch die Suchtberatungsstelle. 
 
Wir stehen für Rückfragen jederzeit gerne zur Verfügung.  
Mit freundlichen Grüßen 
Arzt 
