# Supplementary material for: Using large language models to extract information from pediatric clinical reports
Source: PLOS Digit Health. 2025 Jul 23;4(7):e0000919. doi: 10.1371/journal.pdig.0000919 (PMC12286318; doi:10.1371/journal.pdig.0000919)
Supplement: S1 File — (TGZ) [file pdig.0000919.s002.tgz › letters/chunk_2/texts/child082^report082^2024-04-21.txt]

Frau  
Dr. Anna Beispiel 
Beispielweg 456 
567890 Beispieldorf 
Muster, 21.04.2024 
 
Beispiel, Lukas, geboren am 09.07.2019 
 
Sehr geehrte Frau Kollegin, 
 
wir berichten über o. g. Patienten, der sich vom 15.04.2024 bis zum 20.04.2024 in unserer 
stationären Behandlung befand.  
 
Diagnose:   Obstruktive Bronchitis   
 
Anamnese:   
Lukas habe seit drei Tagen ein Infekt der oberen Atemwege mit Husten und Schnupfen sowie 
Fieber. Seit gestern Abend sei laut der Mutter die Atmung zunehmend angestrengt. 
Anamnestisch kein bellender Husten. Kein bekanntes Asthma, keine Atopie.  
Keine weiteren Vorerkrankungen, nach STIKO geimpft.  
 
Untersuchungsbefund: 
Allgemeinzustand: stabiler AZ, angestrengte Atmung, wach, orientiert, interagiert mit der 
Mutter, Größe 110 cm, Gewicht 20 kg 
Vitalzeichen: SpoO2 84%, HF 120/min, AF 37/min 
Herz: Herztöne rein und rhythmisch, keine pathologischen Geräusche 
Lunge: Seitengleich belüftet, rechtsbetontes endexpiratorisches Pfeifen, subkostale und 
interkostale Einziehungen, keine RG.  
Abdomen: Weich, regelrechte Peristaltik, keine Hepatosplenomegalie 
HNO: Rachen blande, Trommelfelle beidseits reizlos und spiegelnd 
 
Zusammenfassung und Beurteilung: 
Lukas präsentierte mit angestrengter Atmung und Dyspnoe, sowie zusätzlichem 
Sauerstoffbedarf bei auskultatorischer Obstruktion. Nach Gabe von Rectodelt und Inhalation 
mit 8 gtt Salbutamol zeigte er eine Sättigung bei 91% im Wachzustand bei Raumluft, 
weswegen eine stationäre Aufnahme erfolgte. Während des Aufenthaltes erfolgte eine 
intensivierte Inhalationstherapie mit Salbutamol und Ipratropiumbromid. Ferner erhielt Lukas 
zwei weitere Gaben Prednisolon. Eine Fiebersenkung war durch Ibuprofen gut möglich. Im 
Verlauf bei auch im Schlaf stabiler Sauerstoffsättigung bei Raumluft, sowie einer subjektiven 
Besserung der Beschwerden, konnten wir Lukas am 20.04.2024 in Ihre weitere ambulante 
Betreuung entlassen.  
  
Empfehlungen: 
- Salbutamol Inhalation 2 Hübe/d 
- Bedarfsgerechte Fiebersenkung mit Ibuprofen oder Paracetamol wie rezeptiert 
- Vorstellung zur klinischen Verlaufskontrolle beim Kinderarzt in 2 Tagen 
 
Für weitere Fragen stehen wir gerne zur Verfügung und verbleiben mit freundlichen 
kollegialen Grüßen 
Arzt 
