# Supplementary material for: Using large language models to extract information from pediatric clinical reports
Source: PLOS Digit Health. 2025 Jul 23;4(7):e0000919. doi: 10.1371/journal.pdig.0000919 (PMC12286318; doi:10.1371/journal.pdig.0000919)
Supplement: S1 File — (TGZ) [file pdig.0000919.s002.tgz › letters/chunk_2/texts/child081^report081^2023-07-10.txt]

Frau  
Dr. Mustermann 
Musterstraße 1 
123 Musterstadt 
 
 
Muster, 10.07.2023 
 
 
Patient: Muster Simone, geb. 02.09.2018 
 
Sehr geehrte Frau Kollegin, 
 
wir berichten Ihnen über o. g. Patientin der sich vom 24.06.2023 bis zum 30.06.2023 auf 
unserer Normalstation in Behandlung befand. 
 
Diagnose:  Orbitaphlegmone links  
 
Anamnese: 
 
Simone stellte sich wegen V.a Lidphlegmone bei Lidschwellung und Augenrötung bei uns vor. 
Simone habe seit ca. einer Woche Schnupfen und verstopfte Nasen, seit gestern sei eine 
deutliche Schwellung und Rötung des Augenlids und der Periorbitalregion hinzugekommen. 
Seit heute vormittags bestünde zusätzlich eine deutliche Rötung der Konjunktiva, woraufhin 
die Vorstellung beim Kinderarzt und die Überweisung zu uns erfolgte. Seit gestern Abend habe 
Simone Fieber bis 38,9°C. Sie gebe deutliche Schmerzen im Augenbereich an, insbesondere 
bei Augenbewegung.  
Die Impfungen seien nach STIKO erfolgt. Simone habe keine weiteren Vorerkrankungen.  
 
Körperlicher Untersuchungsbefund bei Aufnahme:   
Patientin in stabilem AZ und gutem EZ, wach, kooperativ, kardiorespiratorisch stabil. Herz: 
Herztöne rein, rhythmisch; keine pathologischen Herzgeräusche. Gesicht: deutlich 
geschwollenes Augenlid und periorbitale Region links, deutlich druckschmerzhaft, gerötet, 
geschwollen. Augenöffnung durch Schwellung beeinträchtigt. Konjunktiva soweit beurteilbar 
mit deutlichen Gefäßinjektionen. Pupillenreaktion erhalten. Kontralaterales Auge blande. Kein 
Meningismus, keine Nackensteifigkeit. Pulmo: Seitengleich gut belüftet, allseits vesikuläres 
Atemgeräusch, keine RG, keine Obstruktion. Abdomen: Regelrechte Peristaltik über allen 
Quadranten. Bauchdecke weich, keine Abwehrspannung, keine tastbaren Resistenzen. Keine 
Hepatosplenomegalie.  
Gewicht: 18 kg (44. P) Größe: 108 cm (37 P.) 
 
Labor:  Siehe Kumulativbefund anbei. 
 
Blutkultur:  kein Wachstum 
 
Diagnostik: 
cCT: Entzündung der rechten Augenhöhle. Kein subperiostaler Abszess, keine intrakranielle 
Ausbreitung, kein Hinweis auf Thrombosierungen der intrakraniellen Gefäße. 
 
Augenärztliche Konsil: Linkes Lid und periorbitale Region deutlich geschwollen und gerötet, 
ausgeprägte Konjunktivitis. Selbstständige Augenöffnung deutlich eingeschränkt. Hornhaut 
glatt, Augenfolgebewegungen schmerzbedingt eingeschränkt. Pupillen isokor, prompte direkte und konsensuelle Lichtreaktion. In der Gesamtschau keine Hinweise auf 
höhergradigen Augenbefall.  
 
BK: negativ 
 
Zusammenfassung: 
Die Aufnahme von Simone erfolgte zur intravenösen antibiotischen Therapie bei 
Orbitaphlegmone links. Bei Aufnahme zeigte sich Simone in einem stabilem Allgemeinzustand 
mit massiver Schwellung der linken Augenregion und Fieber bis 38,9°C. Laborchemisch zeigte 
sich ein deutlich erhöhtes CRP sowie eine Leukozytose mit Linksverschiebung. 
Kardiorespiratorisch war Simone stabil. Eine notfallmäßig durchgeführte Bildgebung zeigte 
eine intraorbitale Infektion ohne Hinweise auf Komplikationen im Sinne einer intrazerebralen 
Beteiligung oder einer Abszessbildung. Wir begannen mit einer intravenösen antibiotischen 
Therapie mit Ceftriaxon und Flucloxacillin. Parallel erfolgten eine Analgesie und 
Fiebersenkung mit Ibuprofen und Paracetamol.  
Unter der antibiotischen Therapie zeigten sich die Schwellung sowie die 
Entzündungsparameter regredient. Die konsiliarische Mitbeurteilung durch die Kollegen der 
Augenmedizin ergab keinen hochgradigen Befall des Augenbulbus und keine Notwendigkeit 
einer operativen Entlastung.  
Wir konnten Simone in gutem Allgemeinzustand am 30.06.2023 nach Hause entlassen.  
 
Medikamente bei Entlassung:  
Amoxicillin/Clavulansäure nach Plan für eine Woche  
 
Empfehlungen: 
 Vorstellung in drei Tagen beim niedergelassenen Kinderarzt zur klinischen 
Verlaufskontrolle 
 
Wir stehen für Rückfragen jederzeit gerne zur Verfügung.  
Mit freundlichen Grüßen 
Arzt 
 
 
-  
 
