# Supplementary material for: Using large language models to extract information from pediatric clinical reports
Source: PLOS Digit Health. 2025 Jul 23;4(7):e0000919. doi: 10.1371/journal.pdig.0000919 (PMC12286318; doi:10.1371/journal.pdig.0000919)
Supplement: S1 File — (TGZ) [file pdig.0000919.s002.tgz › letters/chunk_2/texts/child078^report078^2024-05-22.txt]

Praxis Test 
Teststraße 2 
011 Teststadt 
 
  Muster, 22.05.2024 
 
 
Patientin: Standard, Monika, geb. 02.01.2020 
 
 
Sehr geehrte Frau Kollegin, sehr geehrter Herr Kollege, 
 
wir berichten Ihnen über o. g. Patientin, die sich vom 01.05.2024 bis zum 10.05.2024 in unserer 
stationären Behandlung befand. 
 
Diagnosen:   Kawasaki-Syndrom bei 
- Fieber seit sechs Tagen 
- Exanthem 
- Erdbeerzunge 
- Bds. nicht-eitrige Konjunktivitis 
- Lymphadenitis colli 
 
Anamnese: 
Monika habe seit sechs Tagen schlecht senkbares Fieber bis 40°C mit Halsschmerzen und 
ausgeprägter Lymphadenitis colli. Vor drei Tagen erfolgte die Vorstellung beim Kinderarzt. Es 
wurde eine antibiotische Therapie mit Amoxicillin begonnen. Darunter zeigte sich jedoch keine 
Besserung. Seit gestern habe Monika zusätzlich ein feinfleckiger Ausschlag vornehmlich am 
Rumpf entwickelt und sei in einem zunehmenden schlechten Allgemeinzustand mit deutlich 
reduzierter Trinkmenge. Weiterhin sei der Mutter eine beidseitige Augenrötung aufgefallen. 
Durchfall oder Erbrechen, sowie Husten oder Schnupfen wurden verneint.  
Monika habe keine bekannten Vorerkrankungen oder Allergien. Sie sei nach den 
Empfehlungen der STIKO geimpft. Eine Dauermedikation nehme Monika nicht ein.   
 
Körperlicher Untersuchungsbefund bei Aufnahme:   
Gewicht 18 kg, Größe 108 cm. Patientin in reduziertem Allgemein- und gutem 
Ernährungszustand, wach, orientiert. KFZ prompt. Herz: Herztöne rein, rhythmisch; keine 
pathologischen Herzgeräusche. Pulmo: Beidseits gut belüftet, allseits vesikuläres 
Atemgeräusch, keine RG, keine Obstruktion. Abdomen: Regelrechte Peristaltik, weich, kein 
Druckschmerz, keine Abwehrspannung, keine tastbaren Resistenzen. Keine 
Hepatosplenomegalie. Neurologie: grobneurologisch unauffällig, Menigitiszeichen negativ. 
HNO: TF bds. blande, Rachen deutlich gerötet, Erdbeerzunge, rechts > links angeschwollene, 
druckempfindliche Halslymphknoten. Deutlich konjunktivale Gefäßinjektion bds. Haut: 
feinfleckiges, teils konfluierendes makulopapulöses Exanthem am Rumpf, Extremitäten frei. 
Keine Schwellung oder Rötung der Hände oder Füße, keine Schuppung.  
 
Labor:  Siehe Kumulativbefund anbei. 
 
Diagnostik: 
EKG bei Aufnahme: Altersentsprechend normofrequenter Sinusrhythmus  
 
Herzecho: Koronargefäße nicht erweitert, kein Kalibersprung, kein Aneurysma.  
 Streptokokken-Schnelltest: negativ 
 
U-Stix: blande  
 
Zusammenfassung: 
Die stationäre Aufnahme von Monika erfolgte zur Therapie und Diagnostik bei Verdacht auf 
Kawasaki-Syndrom. Bei schlecht senkbarem Fieber, beidseitiger Konjunktivitis, Lymphadenitis 
colli, Exanthem und Enanthem mit Erdbeerzunge sowie stark erhöhten 
Entzündungsparametern wurden einmalig intravenöse Immunoglobuline verabreicht sowie die 
Therapie mit ASS eingeleitet. Im EKG und im Herzecho zeigten sich keine Auffälligkeiten, die 
Koronargefäße waren nicht erweitert. Klinisch zeigte sich Monika initial in einem deutlich 
reduziertem Allgemeinzustand mit Fieber. Bei reduzierter oraler Trinkmenge erfolgte eine 
Infusionsstherapie. Bei deutlich regredienten Entzündungsparametern und gebessertem 
klinischen Zustand war keine zweite Immunoglobulingabe nötig. Differenzialdiagnostisch 
zeigte sich im Verlauf kein weiterer Infektionsfokus.  
Am 10.05.2024 konnten wir Monika in gutem Allgemeinzustand entlassen.  
 
Medikamente bei Entlassung:  
ASS 50 mg 1-0-0 
 
Empfehlungen: 
 Kinderkardiologische Verlaufskontrolle inklusive Echokardiographie. Termin wird von 
der Familie vereinbart.  
 Bei erneutem Fieber empfehlen wir eine sofortige Wiedervorstellung in unserer 
Notfallambulanz. 
 
Für Rückragen stehen wir jederzeit gerne zur Verfügung.  
 
Mit freundlichen Grüßen 
Arzt 
