# Supplementary material for: Using large language models to extract information from pediatric clinical reports
Source: PLOS Digit Health. 2025 Jul 23;4(7):e0000919. doi: 10.1371/journal.pdig.0000919 (PMC12286318; doi:10.1371/journal.pdig.0000919)
Supplement: S1 File — (TGZ) [file pdig.0000919.s002.tgz › letters/chunk_2/texts/child076^report076^2024-01-15.txt]

Praxis Test 
Teststraße 2 
011 Teststadt 
 
 
 
Muster, 15.01.2024 
 
Patient: Muster, Alina, geb. 02.01.2020 
 
Sehr geehrte Kolleginnen und Kollegen, 
 
wir berichten Ihnen über o. g. Patientin der sich vom 01.01.2024 bis zum 12.01.2024 in unserer 
stationären Behandlung befand. 
 
Diagnosen:  Otogene Meningitis 
 Streptokokken Nachweis 
 
Anamnese: 
Die Vorstellung von Alina erfolgte in unserer zentralen Notaufnahme bei Fieber seit sieben 
Tagen trotzt antibiotischer Behandlung sowie Kopfschmerzen und Nackenschmerzen seit dem 
Vortag. Alina habe bei V.a. Otitis media links vor vier Tagen vom Kinderarzt eine antibiotische 
Therapie mit Amoxicillin bekommen, die jedoch trotzt regelmäßiger Einnahme zu keiner 
Besserung geführt habe. Alina habe immer wieder bis 40°C gefiebert. Heute Vormittag habe 
sie einmal erbrochen, obwohl sie seit gestern Abend nichts mehr gegessen habe. Die 
Kopfschmerzen seien drückend und insbesondere frontal betont.  
Nach STIKO geimpft, keine bekannten Allergien, keine Vorerkrankungen, keine 
Dauermedikation 
 
Körperlicher Untersuchungsbefund bei Aufnahme:   
Gewicht 16 kg, Größe 102 cm, Patientin in reduziertem AZ und gutem EZ. Fieber 39,8°C. KFZ 
prompt. Herz: Herztöne rein, rhythmisch; keine pathologischen Herzgeräusche. Pulmo: Allseits 
vesikuläres Atemgeräusch, keine RG. Abdomen: Normale Darmgeräusche über allen 
Quadranten. Bauchdecke weich, keine Abwehrspannung, keine Druckdolenz, kein 
Loslassschmerz, keine tastbaren Resistenzen. Nierenlager frei. Neurologie: grobneurologisch 
kein fokales Defizit feststellbar, Pupillenreaktion prompt und isokor, Nackenschmerzen bei 
aktiver und passiver Halsbeugung, Nackensteifigkeit bei der Untersuchung. Kopf/Hals: 
Lymphknoten zervikal links > rechts geschwollen, Rachenring leicht gerötet, keine Beläge, 
Trommelfell links gerötet, rechts blande. Mastoid nicht gerötet, nicht geschwollen, fraglich 
druckschmerzhaft.  
 
Labor:  Siehe Kumulativbefund anbei. 
 
Diagnostik: 
Blutkultur: negativ 
Liquor: Nachweis von Streptokokken 
CT-Schädel: Kein Anhalt für Hirndruck, keine Hinweise auf begleitende Mastoiditis. Keine 
Abszessformationen. Keine Hinweise auf Sinusvenenthrombose.  
 
Zusammenfassung: 
Die stationäre Aufnahme von Alina erfolgte zur Überwachung und intravenösen antibiotischen 
Therapie bei bakterieller Meningitis. Bei Aufnahme war Alina in deutlich reduziertem Allgemeinzustand, laborchemisch zeigte sich ein mäßig erhöhtes CRP sowie ein positives 
Procalcitonin und eine Leukozytose. Es erfolgte eine Lumbalpunktion nach Ausschluss eines 
erhöhten Hirndrucks mittels CT-Schädel. Im Anschluss wurden eie antibiotische Therapie mit 
Ceftriaxon sowie eine antivirale Therapie mit Aciclovir i.v eingeleitet. Die Therapie mit Aciclovir 
wurde bei negativem Befund für HSV in der Liquoruntersuchung am 02.01.2024 beendet. Das 
Antibiogramm zeigte eine Sensibilität gegenüber Ceftriaxon, sodass wir die Therapie 
unverändert für insgesamt zehn Tage fortgesetzt haben. Zur Antipyrese wurden Paracetamol 
und Ibruprofen gegeben. Die neurologische Untersuchung durch die Kollegen der 
pädiatrischen Neurologie ergab keine Auffälligkeiten. Bei deutlich gebessertem 
Allgemeinzustand, regredienten Entzündungswerten und fehlenden neurologischen 
Auffälligkeiten konnten wir die intravenöse Therapie am 12.01.2024 absetzen. Wir entlassen 
Alina in Ihre ambulante Betreuung und bitten folgende Empfehlungen zu beachten.  
 
Empfehlungen: 
 Kinderärztliche Verlaufskontrolle in einer Woche 
 Wiedervorstellung in der neurologischen Sprechstunde zur klinischen 
Verlaufskontrolle 
 Durchführung eines ambulanten cMRT in 4-6 Monaten zum Ausschluss von 
Folgeschäden.  
 
Wir stehen für Rückfragen jederzeit gerne zur Verfügung.  
 
Mit freundlichen Grüßen 
Arzt 
