# Supplementary material for: Using large language models to extract information from pediatric clinical reports
Source: PLOS Digit Health. 2025 Jul 23;4(7):e0000919. doi: 10.1371/journal.pdig.0000919 (PMC12286318; doi:10.1371/journal.pdig.0000919)
Supplement: S1 File — (TGZ) [file pdig.0000919.s002.tgz › letters/chunk_2/texts/child075^report075^2024-05-12.txt]

Frau  
Dr. Mustermann 
Musterstraße 1 
123 Musterstadt 
 
Muster, 12.05.2024 
 
Patient: Beispiel, Annalisa, geb. 02.01.2022 
 
Sehr geehrte Frau Kollegin, 
 
wir berichten Ihnen über o. g. Patientin der sich vom 01.05.2024 bis zum 05.05.2024 auf 
unserer auf unserer Normalstation in Behandlung befand. 
 
Diagnosen: Lymphadenitis colli links  
 
Anamnese: 
 
Annalisa stellte sich am 01.05.2024 in Begleitung der Mutter mit Einweisung des Kinderarztes 
bei fieberhaften Atemwegsinfekt, Ohrenschmerzen und ausgeprägter linksseitiger zervikaler 
Lymphknotenschwellung in unserer Notaufnahme vor. Annalisa habe bereits seit 4 Tagen 
Fieber bis 38,5°C und fasse sich vermehrt ans linke Ohr. Unter der vom Kinderarzt 
verschriebenen Antibiotikatherapie mit Amoxicillin zeigte sich nach drei Tagen keine klinische 
Besserung und keine Entfieberung. Eine Fiebersenkung war mit Ibuprofen zwischendurch gut 
möglich. Insgesamt habe Annalisa in den letzten Tagen deutlich weniger gegessen und 
getrunken. Aktuell bestehen kein Husten kein Schnupfen, kein Durchfall oder Erbrechen. 
Annalisa ist nach STIKO geimpft, bisherige Entwicklung unauffällig, regelmäßige U-
Untersuchungen, keine Allergien, keine Vorerkrankungen, keine Dauermedikation 
 
Körperlicher Untersuchungsbefund bei Aufnahme:   
Patientin in stabilem AZ und gutem EZ, wach, weinerlich bei der Untersuchung. Afebril nach 
Ibuprofengabe, KFZ prompt. Kopf/Hals: Linksknoten zervikal links deutlich geschwollen, 
Rachenring soweit bei fehlender Kooperation einsehbar leicht gerötet ohne Beläge, 
Trommelfell links gerötet, rechts unauffällig. Mastoid bds. nicht gerötet, nicht geschwollen. 
Herz: Herztöne rein, rhythmisch; keine pathologischen Herzgeräusche. Pulmo: Allseits 
vesikuläres Atemgeräusch, keine RG, keine Obstruktion, kein inspiratorischer Stridor.  
Abdomen: Normale Darmgeräusche über allen Quadranten. Bauchdecke weich, keine 
Abwehrspannung, keine Druckdolenz, kein Loslassschmerz, keine tastbaren Resistenzen. 
Nierenlager klopfindolent. Neurologie: kein Meningismus  
Gewicht 13 kg, Größe 89 cm 
 
Labor:  Siehe Kumulativbefund anbei. 
 
Diagnostik: 
Ultraschall zervikal: geschwollene zervikale Lymphknoten links ohne Hinweise auf 
Einschmelzung oder Abszessbildung.  
Blutkultur: negativ 
 
Zusammenfassung: 
Die stationäre Aufnahme von Annalisa erfolgte zur intravenösen antibiotischen Therapie bei 
ausgeprägter Lymphadenitis colli. Bei Aufnahme präsentierte sich Annalisa mit deutlicher 
zervikaler Schwellung. Laborchemisch waren die Entzündungswerte deutlich erhöht mit einem CRP von 15 mg/dl und einer Leukozytose bei 15000/µL mit Linksverschiebung. Es erfolgte 
eine antibiotische Therapie mit Ampicillin/Sulbactam sowie eine parenterale 
Flüssigkeitssubstitution bei schlechtem Trinkverhalten. Parallel erfolgte die Fiebersenkung 
bzw. Schmerztherapie mit Ibuprofen und Paracetamol. Die Sonographie des Halses zeigte 
keine Hinweise auf Einschmelzung und Abszessbildung, die Blutkultur war negativ.  
Unter der durchgeführten Therapie kam es zu einer schnellen Besserung und die 
Entzündungswerte waren rasch regredient. Die Lymphknotenschwellung war ebenfalls 
größenregredient. Im Verlauf konnte die Infusionstherapie bei guter oralen 
Flüssigkeitsaufnahme beendet werden. Wir konnten Annalisa in gutem Allgemeinzustand am 
05.05.2024 in ihre ambulante Betreuung entlassen.  
 
Empfehlungen: 
 Kinderärztliche Verlaufskontrolle in 2 Tagen  
 Orale antibiotische Therapie mit Amoxicillin/Clavulansäure dreimal täglich bis 
einschließlich 09.05. 
 Ibuprofen und Paracetamol bei Fieber  
 
Wir stehen für Rückfragen jederzeit gerne zur Verfügung.  
Mit freundlichen Grüßen 
Arzt 
 
