# Supplementary material for: Using large language models to extract information from pediatric clinical reports
Source: PLOS Digit Health. 2025 Jul 23;4(7):e0000919. doi: 10.1371/journal.pdig.0000919 (PMC12286318; doi:10.1371/journal.pdig.0000919)
Supplement: S1 File — (TGZ) [file pdig.0000919.s002.tgz › letters/chunk_2/texts/child073^report073^2018-03-23.txt]

Herr 
Dr. Anton Beispiel 
Beispielweg 456 
567890 Beispieldorf 
 
Muster, 23.03.2018 
 
 
Irgendwas, Josef *06.01.2016 
 
Sehr geehrter Herr Kollege, 
 
wir berichten Ihnen über ihren Patienten, der sich vom 02.03.2018 bis zum 03.03.2018 in 
unserer stationären Behandlung befand. 
 
Diagnosen:   V.a. Affektkrampf 
 
Anamnese: Die Mutter berichtet, dass Josef seit 10 Tagen häufiger Schreianfälle habe, die 
über wenige Sekunden andauern. Dabei sei keine Ursache ersichtlich. Eine 
Nahrungsumstellung war nicht erfolgt. Bauchschmerzen scheinen nicht die Ursache  zu sein.   
Am 02.03. kam es gegen 10:00 Uhr zu einer erneuten Schreiattacke, die diesmal über ca. 3  
Minuten anhielt. Dabei hielt er die Luft an, versteifte sich und wurde zyanotisch. Zu einem 
Bewusstseinsverlust oder zu muskulären Zuckungen kam es nicht. Nach kurzer Zeit beruhigte 
sich Josef und atmete weiter. 
 
Klinischer Untersuchungsbefund: 2 Jahre alter Junge in gutem Allgemeinzustand und 
Ernährungzustand. Blassrosige Hautfarbe, guter Turgor. Herz:  regelmäßig und reine 
Herztöne, normofrequenter Puls, keine Herzgeräuche.  Lunge: seitengleich belüftet, ruhige 
Atmung, keine RGs zu hören. Abdomen: weich, regelrechte Peristaltik, keine 
Hepatosplenomegalie, kein Druckschmerzen. Neurologisch ohne pathologischen Befund. 
Gewicht 13 kg (56. Perzentile),  Länge: 89 cm (45. Perzentile) 
 
EEG: Unauffälliger Befund 
 
Echokardiographie: Unauffälliger Befund 
  
Therapie und Verlauf: Unter Monitorüberwachung über 24 Stunden konnten keine 
auffälligen Befunde festgestellt werden. Die Sättigung war durchgehend stabil. Die Patient 
zeigte zwischenzeitlich erneut Schreiattacken, für die keine Ursachen gefunden werden 
konnte. Die Echokardiographie zeigte einen unauffälligen Befund.  
 
Für Rückfragen stehen wir selbstverständlich gerne zur Verfügung und verbleiben 
mit freundlichen kollegialen Grüßen 
 
Arzt 
