# Supplementary material for: Using large language models to extract information from pediatric clinical reports
Source: PLOS Digit Health. 2025 Jul 23;4(7):e0000919. doi: 10.1371/journal.pdig.0000919 (PMC12286318; doi:10.1371/journal.pdig.0000919)
Supplement: S1 File — (TGZ) [file pdig.0000919.s002.tgz › letters/chunk_2/texts/child072^report072^2023-10-16.txt]

 
Herr 
Dr. Anton Beispiel 
Beispielweg 456 
567890 Beispieldorf 
 
 
          Muster, 16.10.2023 
 
 
Erfunden, Emil, * 03.09.21, 
 
Sehr geehrter Herr Kollege, 
 
wir berichten Ihnen über unseren gemeinsamen o. g. Patienten, der sich vom 11.10.2023 bis 
zum 15.10.2023 in unserer stationären Behandlung befand. 
 
Diagnosen:   Glutarazidurie Typ 1  
                    Adenoide und Paukenerguß bds. 
Aktuell:    Adenotomie und Parazentese am 14.10.23 
 
Anamnese: 
Die ausführliche Vorgeschichte setzen wir als bekannt voraus und verweisen auf die 
vorangegangenen Briefe aus unserem Haus. Vor einer Woche habe Emil einen Infekt der 
oberen Luftwege mit Husten und Schnupfen gehabt. Es erfolgte eine antibiotische Therapie 
über 5 Tage. Die jetzige Aufnahme erfolgte zur Verlaufsdiagnostik sowie zur Adenotomie und 
Parazentese. Emil habe sich in den letzten Monaten gut weiter entwickelt. Es wurden keine 
neurologischen Auffälligkeiten beobachtet. Die Diät wurde unverändert fortgesetzt.  
 
Aufnahmebefund: 
2-jähriger Junge in gutem Allgemein- und Ernährungszustand, Haut unauffällig, keine 
Effloreszenzen, guter Turgor. Trommelfelle bds. nicht gerötet, Paukenerguss bds., Rachenring 
blande. Lunge seitengleich belüftet, keine Rasselgeräusche, Herztöne rein und rhythmisch, 
Abdomen und Genitale unauffällig. Neurologischer Befund: Wach, freundlich, aufmerksam, 
spricht einzelne Wörter und reagiert auf einfache Aufforderungen. Die Muskulatur ist normoton 
und eutroph, Tonus regelrecht, Spontanmotorik seitengleich, keine Paresen, 
Muskeleigenreflexe seitengleich lebhaft auslösbar, Gangbild sicher, einbeiniges Stehen und 
Hüpfen noch unsicher. Koordination und Feinmotorik altersgerecht. Insgesamt unauffälliger 
neurologischer Befund.  
Gewicht 12,9 kg, Länge 68,5 cm, Kopfumfang 49 cm.  
 
Laborbefunde:   siehe beiliegender Befund 
 
Zusammenfassung und Verlauf:  
Bei der jetzigen Verlaufsuntersuchung zeigte sich insgesamt eine regelrechte Entwicklung. Die 
Laboruntersuchungen zeigten im Wesentlichen unveränderte Ergebnisse. Aufgrund eines 
niedrigen Lysinwertes empfehlen wir die Lysin-arme Diät nach Rücksprache mit unserer 
Diätassistentin leicht abzuwandeln. Die Lysin Menge sollte um 10 % angehoben werden.  
Vor der geplanten Adenotomie und Parazentese wurde frühzeitig mit einer intravenösen 
Glukose- und Elektrolyte-Substitution begonnen. Außerdem erfolgte die Gabe von L-Carnitin 
intravenös. Die anschließende HNO-ärztliche Operation verlief komplikationslos, so dass wir 
Emil bereits am ersten postoperativen Tag wieder nach Hause entlassen konnten. 
 Empfehlungen: 
Fortsetzung der Diät nach Plan. 
Wiedervorstellung in der Stoffwechselambulanz zur Verlaufskontrolle. 
 
Mit freundlichen kollegialen Grüßen 
Arzt 
 
