# Supplementary material for: Using large language models to extract information from pediatric clinical reports
Source: PLOS Digit Health. 2025 Jul 23;4(7):e0000919. doi: 10.1371/journal.pdig.0000919 (PMC12286318; doi:10.1371/journal.pdig.0000919)
Supplement: S1 File — (TGZ) [file pdig.0000919.s002.tgz › letters/chunk_2/texts/child070^report070^2024-05-08.txt]

Praxis Test 
Teststraße 2 
011 Teststadt 
 
          Muster, 08.05.2024 
 
 
Beispiel, Barbara, *12.02.2023 
 
Sehr geehrte Frau Kollegin, 
Sehr geehrter Herr Kollege, 
 
wir berichten Ihnen über Ihre o.g. Patientin, die sich vom 06.05.2024 bis zum 07.05.2024 in 
unserer stationären Behandlung befand. 
 
Diagnosen:  Stromunfall  
 
Anamnese:  Barbara habe in einem unbeobachteten Moment eine Metallschraube in eine 
Steckdose gesteckt. Sie schrie daraufhin laut und anhaltend.  
 
Klinischer Untersuchungsbefund: 1 2/12 Jahre altes Mädchen, Größe 75 (P 14), Gewicht 9 
kg (P 19). Wach, aufmerksam. Weißliche Verbrennungsmarke an der Dorsalseite des rechten 
Mittelfingers, Fingerkuppen unauffällig. Cor: Herztöne rein und rhythmisch, keine 
pathologischen Geräusche. Abdomen: weich, Darmgeräusche regelrecht, keine 
Hepatosplenomegalie. Pulmo frei. Lymphknotenstatus unauffällig. HNO-Bereich blande.  
 
Laboruntersuchung:   siehe Befund anbei 
 
EKG: unauffällig 
 
Urinuntersuchung (Stix):  unauffällig 
 
Therapie und Verlauf:  
Die 24-stündige stationäre Beobachtungszeit verlief unauffällig, insbesondere traten keine 
Herzrhythmusstörungen auf. 
 
Für Rückfragen stehen wir selbstverständlich gerne zur Verfügung und verbleiben 
mit freundlichen kollegialen Grüßen 
Arzt 
 
