# Supplementary material for: Using large language models to extract information from pediatric clinical reports
Source: PLOS Digit Health. 2025 Jul 23;4(7):e0000919. doi: 10.1371/journal.pdig.0000919 (PMC12286318; doi:10.1371/journal.pdig.0000919)
Supplement: S1 File — (TGZ) [file pdig.0000919.s002.tgz › letters/chunk_2/texts/child068^report068^2020-12-09.txt]

 
Praxis Test 
Teststraße 2 
011 Teststadt 
 
         Muster, 09.12.2020 
 
 
Any Body, geb. am 20.11.2014  
 
Sehr geehrte Frau Kollegin, sehr geehrter Herr Kollege,  
 
wir berichten Ihnen über o.g. Patientin, die sich vom 05.12.2020 bis 08.12.2020 in unserer 
stationären Behandlung befand.  
 
Diagnosen:  Sichelzellkrankheit  
Aktuell: V.a. Schmerzkrise  
 
Anamnese:  
Any ist eine in unserer Klinik bekannte Patientin mit Sichelzellkrankheit. Die Vorstellung 
erfolgte aufgrund von diffusen abdominellen Schmerzen und vermuteter Schmerzkrise. Für die 
ausführliche Vorgeschichte der Patientin verweisen wir auf die vorangegangenen Arztbriefe 
aus unserem Hause. Aktuelle habe Any Bauchschmerzen, die sich im Laufe des Tages immer 
mehr verschlimmerten. Die Gabe von Ibuprofen habe keine Besserung gebracht, weswegen 
eine Vorstellung in unserer Notfallambulanz erfolgte. Weiteren Beschwerden, wie Fieber, 
Husten, Erbrechen oder Durchfall bestünden nicht. In unserer Notfallambulanz erfolgte eine 
Sonographie des Abdomens, in der sich verdickte Darmschlingen zeigten, bei sonst keinen 
Auffälligkeiten. Ein U-Stix zeigte keine Auffälligkeiten.  
 
Körperlicher Untersuchungsbefund:  
Stabiler Allgemein- und guter Ernährungszustand, Gewicht 20,5 kg (38. Perzentile), Größe 
115 cm (27. Perzentile). Pupillen rund, isokor. Direkte und konsensuelle Lichtreaktion bds. 
prompt und seitengleich. Hirnnerven intakt. Reflexe seitengleich auslösbar, Babinski negativ. 
Kraft 5/5, Koordination altersentsprechend. Puls 90 /min., RR 118/80 mmHg. Herzaktion 
rhythmisch normofrequent, Herztöne rein, Systole und Diastole frei. Vesikuläres 
Atemgeräusch bds., seitengleich belüftet, keine Rasselgeräusche. Abdomen prall, 
Abwehrspannung ubiquitär, Druckschmerz im gesamten Abdomen, Resistenzen, 
Darmgeräusche über allen 4 Quadranten lebhaft. Keine Hepatosplenomegalie. Nierenlager 
frei, Wirbelsäule nicht klopfschmerzhaft. Rachen reizlos, Trommelfell bds. blande.  
  
Labor:  Siehe Blutwerte anbei.  
 
Blutkultur: kein Wachstum 
  
Therapie und stationärer Verlauf:  
Any wurde mit einem V.a. Sichelzell-Krise mit Unterleibsschmerzen aufgenommen. Am Abend 
entwickelte sie vermehrte Bauchschmerzen und war schlapp. In Rücksprache mit unseren 
Hämatologen wurden eine analgetische Therapie mit Pethidin, eine antibiotische Therapie mit 
Ceftazidim und eine Flüssigkeitsgabe begonnen. In der Nacht hatte Any unter der Therapie 
keine Schmerzen und keine neuen Beschwerden. Wir wiederholten am Folgetag die 
Blutuntersuchung und es zeigte sich ein stabiles Blutbild, allerdings mit einem steigenden CRP 
von 4 mg/dl. Das Pethidin konnte bei Schmerzfreihiet wieder reduziert und beendet werden. Die antibiotische Therapie und Flüssigkeitsgabe wurden fortgeführt und am nächsten Tag 
waren die Entzündungswerte bereits rückläufig.  
Wir konnten Any am 08.12.2020 in gebessertem Allgemeinzustand nach Hause entlassen.  
 
Empfehlungen:  
- Vorstellung in unserer hämatologischen Abteilung zur Verlaufskontrolle.  
 
Medikation bei Entlassung:  
Hydroxycarbamid 1 x 300 mg p.o.  
Penicillin V 2 x 400.000 IE p.o.  
 
Wir danken für die Zusammenarbeit bei der Betreuung der Patientin und stehen für Rückfragen 
gerne zur Verfügung.  
 
Mit freundlichen Grüßen 
Arzt 
