# Supplementary material for: Using large language models to extract information from pediatric clinical reports
Source: PLOS Digit Health. 2025 Jul 23;4(7):e0000919. doi: 10.1371/journal.pdig.0000919 (PMC12286318; doi:10.1371/journal.pdig.0000919)
Supplement: S1 File — (TGZ) [file pdig.0000919.s002.tgz › letters/chunk_2/texts/child067^report067^2020-06-16.txt]

Musterpraxis 
Beispielstraße 2 
123 Musterstadt 
 
Muster, 16.06.2020 
 
 
Annegret Nocheine, * 09.12.11 
 
Sehr geehrte Frau Kollegin, sehr geehrter Herr Kollege 
 
wir berichten über o.g. Patienten, der sich vom 02.06.20 bis zum 05.06.2020 in unserer 
stationären Behandlung befand.  
 
Diagnosen:    Methylmalonazidurie 
Aktuell: metabolische Entgleisung bei Erbrechen 
    
Anamnese:  
Die ausführliche Anamnese möchten wir freundlicherweise als bekannt voraussetzen und 
verweisen auf die vorhergehenden Arztbriefe. Am Tag der Aufnahme kam es zu 
rezidivierendem Erbrechen und es erfolgte die ambulante Vorstellung und stationäre 
Aufnahme. Fieber oder andere Zeichen für eine Infektion bestanden nicht.  
 
Aufnahmebefund: 
8½-jähriges Mädchen in befriedigendem Allgemeinzustand, halonierte Augen, Hautturgor 
noch gut, Rachen blande, keine Beläge, Trommelfelle reizlos. Pulmo: bds. frei keine RGs. 
Bauch weich, keine Resistenzen. Neuro-Status orientierend unauffällig, Gewicht 20,4 kg.  
 
Labor: siehe Befunde anbei 
 
Therapie und Verlauf:  
Annegret wurde bei uns aufgrund einer drohenden Stoffwechselentgleisung bei Erbrechen 
stationär aufgenommen. Es zeigte sich eine deutliche metabolischer Azidose. Unter 
intravenöser Flüssigkeits- und Glukose-Zufuhr kam es nicht zu einer ausreichenden 
Verbesserung der metabolischen Acidose, so dass wir zwischenzeitlich eine Pufferung mit 
Natrium-Bicarbonat durchführten. Im Verlauf kam es dann zu einer deutlichen Besserung des 
Allgemeinzustandes und wir konnten Annegret daraufhin bei guter oraler Nahrungszufuhr 
wieder aus der stationären Behandlung entlassen.  
 
Therapie bei Entlassung:   
Biocarn 3 x 2,0 ml/d 
Diät nach Plan                                             
 
Für Rückfragen stehen wir Ihnen gerne zur Verfügung und verbleiben  
mit freundlichen Grüßen 
Arzt 
