# Supplementary material for: Using large language models to extract information from pediatric clinical reports
Source: PLOS Digit Health. 2025 Jul 23;4(7):e0000919. doi: 10.1371/journal.pdig.0000919 (PMC12286318; doi:10.1371/journal.pdig.0000919)
Supplement: S1 File — (TGZ) [file pdig.0000919.s002.tgz › letters/chunk_2/texts/child064^report064^2024-06-12.txt]

Frau  
Dr. Mustermann 
Musterstraße 1 
123 Musterstadt 
 
Muster, 12.06.2024 
 
 
Sehr geehrte Frau Kollegin,  
 
wir berichten über Birgit Blabla, geboren am 15.09.2012, die sich am 20.05.2024 in unserer 
endokrinologischen Ambulanz vorstellte.  
 
 
Diagnose:  Kleinwuchs 
Konstitutionelle Entwicklungsverzögerung 
 
 
Anamnese: Birgit, eine 11-jährige Schülerin, wurde von ihren Eltern aufgrund eines 
ausbleibenden Längenwachstums und einer allgemeinen Verzögerung der körperlichen 
Entwicklung vorgestellt. Die Eltern berichteten, dass Birgit seit etwa zwei Jahren im Vergleich 
zu ihren Altersgenossen signifikant kleiner ist. Es wurden keine akuten gesundheitlichen 
Probleme oder vermehrte Infekte angegeben. Birgit hat ihre bisherigen Meilensteine in der 
kindlichen Entwicklung altersgerecht erreicht.  
In der Familienanamnese gibt es Hinweise auf spätpubertäre Entwicklung bei beiden 
Elternteilen. Der Vater hatte ein ähnliches Wachstums- und Entwicklungsprofil wie Birgit und 
zeigte erst ab dem 14. Lebensjahr eine beschleunigte Wachstumsphase. Die Mutter erreichte 
ebenfalls ihre endgültige Körpergröße erst in der späten Adoleszenz. 
 
Körperlicher Untersuchungsbefund: 11-jähriges Mädchen in gutem Allgemeinzustand, wach 
und orientiert, altersentsprechend entwickelt; Größe 130 cm (10. Perzentile), Gewicht 30 kg 
(25. Perzentile); Haut: keine Auffälligkeiten; Herztöne rein und rhythmisch; Lunge frei, 
seitengleich belüftet, vesikuläres Atemgeräusch, keine Rasselgeräusche; Abdomen: weich, 
keine Organomegalie tastbar, regelrechte Peristaltik; Pubertätsstadium nach Tanner: Stadium 
I, keine Anzeichen beginnender Pubertät 
 
Laboruntersuchungen: siehe Kumulativbefund anbei 
 
Röntgen der linken Hand und Handgelenk: Knochenalter ca. 9 Jahre, verzögert im Vergleich 
zum chronologischen Alter 
 
Wachstumshormonstimulationstest: 
Unauffällig, keine Hinweise auf Wachstumshormonmangel 
 
Therapie und Verlauf: Die klinische Untersuchung und die durchgeführten diagnostischen 
Tests ergaben keine Hinweise auf eine pathologische Ursache für den Kleinwuchs bei Birgit. 
Die Ergebnisse der Röntgenaufnahme der Hand und das verzögerte Knochenalter, zusammen 
mit der Familienanamnese, deuten auf eine konstitutionelle Entwicklungsverzögerung hin. Es 
wurde mit den Eltern besprochen, dass Birgits Wachstumsverlauf sorgfältig überwacht wird. 
Eine regelmäßige Kontrolle des Längenwachstums und der Entwicklung der sekundären 
Geschlechtsmerkmale ist geplant, um sicherzustellen, dass Birgit in die Pubertät eintritt und 
ihr Wachstum aufholt. 
 Wir danken Ihnen für Zuweisung der Patientin und stehen für Rückfragen gerne zur Verfügung. 
 
Mit freundlichen Grüßen 
Arzt 
