# Supplementary material for: Using large language models to extract information from pediatric clinical reports
Source: PLOS Digit Health. 2025 Jul 23;4(7):e0000919. doi: 10.1371/journal.pdig.0000919 (PMC12286318; doi:10.1371/journal.pdig.0000919)
Supplement: S1 File — (TGZ) [file pdig.0000919.s002.tgz › letters/chunk_2/texts/child063^report063^2023-05-22.txt]

Frau  
Dr. Mustermann 
Musterstraße 1 
123 Musterstadt 
 
 
 
Muster, 22.05.2023 
 
 
Frederik Everybody, *20.08.2019   
 
Sehr geehrte Frau Kollegin, 
 
wir berichten über die stationäre Vorstellung des oben genannten Patienten vom 18.05.2023 
bis zum 22.05.2023 in unserer Klinik. 
 
Diagnose:   Sphärozytose 
  Anämie bei Infektion mit Parvovirus B19 
 
Anamnese: 
Frederik, ein 3-jähriger Junge, ist eine in unserer Klinik bekannter Patient mit Sphärozytose. 
Die aktuelle Vorstellung erfolgte bei seit einigen Tagen zunehmender Blässe, Müdigkeit und 
Ikterus. Die Eltern berichteten über eine zunehmende Leistungsschwäche und häufige Infekte. 
Aktuell habe er auch Fieber.  
 
Körperlicher Untersuchungsbefund:  
Körpergröße: 103 cm (58. Perzentile), Körpergewicht: 15 kg (28. Perzentile); 
Allgemeinzustand: Blass, erschöpft wirkend; Haut: Blass, ikterisch; Sklerenikterus; 
Schleimhäute: Blass, jedoch feucht; Abdomen: Leicht vergrößerte Milz tastbar, keine 
Hepatomegalie; Lunge und Herz: Unauffällig, ohne pathologische Geräusche; Periphere 
Lymphknoten: Nicht vergrößert 
 
Laboruntersuchungen: siehe Befunde anbei  
 
Bildgebung: 
Abdomensonographie: Milz leicht vergrößert, keine weiteren Auffälligkeiten 
 
Therapie und Verlauf: 
Frederik wurde bei hämolytischer Episode im Rahmen eines Infektes bei bekannter 
Sphärozytose auf unsere Station aufgenommen. Aufgrund des deutlich erniedrigten 
Hämoglobinwertes erfolgte eine einmalige Gabe eines Erythrozytenkonzentrates, worunter 
sich ein adäquater Anstieg des Wertes zeigte. Die infektiologische Diagnostik ergab den 
Nachweis von Parvovirus B19, so dass wir die Episode im Rahmen der Infektion einordnen 
würden. In der Abdomensonographie ergab sich kein Hinweis für Gallensteine. Während des 
Aufenthaltes war zeitweise eine antipyretische Therapie mit Ibuprofen und Paracetamol 
erforderlich. Ferner erfolgte eine Flüssigkeitssubstitution bei zeitweise reduzierten 
Trinkverhalten.  
 
Empfehlungen:  
 Sofortigen Vorstellung bei erneuten Symptomen einer hämolytischen Krise (z.B. 
starke Blässe, Ikterus, Müdigkeit, Bauchschmerzen) 
 Regelmäßige Kontrollen zur Überwachung der Hämoglobinwerte und der Milzgröße  
Wir danken Ihnen für die Zuweisung des Patienten und stehen für Rückfragen gerne zur 
Verfügung. 
 
Mit freundlichen Grüßen, 
Arzt 
