# Supplementary material for: Using large language models to extract information from pediatric clinical reports
Source: PLOS Digit Health. 2025 Jul 23;4(7):e0000919. doi: 10.1371/journal.pdig.0000919 (PMC12286318; doi:10.1371/journal.pdig.0000919)
Supplement: S1 File — (TGZ) [file pdig.0000919.s002.tgz › letters/chunk_2/texts/child062^report062^2024-04-22.txt]

Frau  
Dr. Mustermann 
Musterstraße 1 
123 Musterstadt 
 
Muster, 22.04.2024 
 
 
 
Laura Anyone *15.03.2010 
 
Sehr geehrte Frau Kollegin,  
 
wir berichten über oben genannte Patientin, die sich vom 10.04.2024 bis zum 17.04.2024 in 
unserer stationären Behandlung befand.  
 
Diagnose:   Morbus Crohn 
 
Anamnese:  
Laura Anyone, 14 Jahre alt, stellte sich in unserer Klinik mit seit mehreren Wochen 
bestehenden, immer wiederkehrenden Bauchschmerzen und Durchfällen vor. Die 
Beschwerden traten etwa 6 Wochen vor der Aufnahme erstmals auf und haben sich seitdem 
in Häufigkeit und Intensität verstärkt. Die Bauchschmerzen sind vor allem im rechten 
Unterbauch lokalisiert und werden als krampfartig beschrieben. Die Durchfälle sind wässrig, 
nicht blutig, und treten bis zu fünfmal täglich auf. Laura berichtet über eine Gewichtsabnahme 
von etwa 3 kg innerhalb der letzten 2 Monate trotz gleichbleibender Ernährung. 
Zusätzlich klagt sie über Müdigkeit, Abgeschlagenheit und gelegentliches Fieber bis 38,5 °C. 
Die Eltern geben an, dass Laura in den letzten Wochen zunehmend blass und erschöpft wirkte. 
Es bestehen keine bekannten Nahrungsmittelunverträglichkeiten oder Allergien. Laura hatte 
bisher keine größeren Operationen und keine bekannten chronischen Erkrankungen. Sie 
nimmt keine Medikamente regelmäßig ein und hat in der Vergangenheit keine langfristigen 
Medikamente benötigt. Die Impfungen seien gemäß den allgemeinen Empfehlungen erfolgt.  
 
Familienanamnese: 
Der Vater leidet an Colitis ulcerosa. Die Mutter ist gesund und es gibt keine Hinweise auf 
andere Autoimmunerkrankungen in der näheren Verwandtschaft. 
 
Körperlicher Untersuchungsbefund:  
Körpergröße: 160 cm (45. Perzentile), Körpergewicht: 45 kg (25. Perzentile); 
Allgemeinzustand: stabil, leicht erschöpft wirkend; Vitalparameter: Unauffällig; Haut: Blass, 
kein Exanthem; Schleimhäute: Feucht und rosig; Bauch: Weich, druckempfindlich im rechten 
Unterbauch, keine Abwehrspannung, keine organischen Resistenzen tastbar, lebhafte 
Darmgeräusche, keine Hepatosplenomegalie; Lunge und Herz: Unauffällig, ohne 
pathologische Geräusche; Periphere Lymphknoten: Nicht vergrößert; Gelenkstatus unauffällig 
 
Diagnostik: 
Laboruntersuchungen:   
Blutbild: Leukozytose, leicht erniedrigter Hämoglobinwert, erhöhte Entzündungsmarker (CRP 
und BSG) 
Elektrolyte: Unauffällig 
Leber- und Nierenwerte: Unauffällig 
Stuhlproben: Negativ auf pathogene Keime, Nachweis von Calprotectin erhöht 
 Bildgebung: 
Abdomensonographie: Verdickung der Darmwand im terminalen Ileum, vergrößerte 
mesenteriale Lymphknoten 
 
Endoskopie: 
Ileokoloskopie: Multiple aphthöse Ulzera und entzündliche Veränderungen im terminalen 
Ileum und Kolon 
Biopsie: Histopathologischer Befund bestätigt chronische, segmentale, transmural 
verlaufende Entzündung, vereinbar mit Morbus Crohn 
 
Zusammenfassung:  
Die 14-jährige Laura wurde bei unklaren Bauchschmerzen, Gewichtsverlust und Diarrhoen zur 
weiteren Diagnostik und Therapie stationär aufgenommen. Klinisch präsentierte sich die 
Patientin in einem stabilen Allgemeinzustand. Laborchemisch zeigten sich die 
Entzündungswerte stark erhöht. Des Weiteren zeigte sich eine mikrozytäre Anämie bei 
unauffälligem Eisenstatus.  
Im Ultraschall des Abdomens fand sich eine Lymphadenopathie sowie verdickte 
Darmschlingen im terminalen Ileum.  Eine Koloskopie zeigte multiple aphthöse Ulzera und 
entzündliche Veränderungen im terminalen Ileum. Auch histologisch ergab sich das Bild eines 
Morbus Crohn.  Es wurde bei Laura eine initiale Ernährungstherapie eingeleitet. Die Therapie 
besteht aus einer speziellen Diät zur Reduktion der entzündlichen Aktivität im Darm. Im Verlauf 
zeigte sich eine Besserung der klinischen Symptomatik: Die Bauchschmerzen nahmen ab, die 
Stuhlfrequenz normalisierte sich und das Allgemeinbefinden verbesserte sich. Laura konnte 
an Gewicht zunehmen und wirkte weniger erschöpft. 
Laura und ihre Eltern wurden über die Diagnose aufgeklärt und es erfolgte eine ausführliche 
Beratung.   
Wir konnten Laura am 17.04.2024 in gebessertem Allgemeinzustand in Ihre weitere Betreuung 
entlassen und empfehlen eine Wiedervorstellung in unserer gastroenterologischen Ambulanz 
in drei Wochen, bei Besonderheiten gerne vorzeitig nach Rücksprache.  
 
Für weitere Fragen stehen wir gerne zur Verfügung und verbleiben 
mit freundlichen Grüßen 
 
Arzt 
