# Supplementary material for: Using large language models to extract information from pediatric clinical reports
Source: PLOS Digit Health. 2025 Jul 23;4(7):e0000919. doi: 10.1371/journal.pdig.0000919 (PMC12286318; doi:10.1371/journal.pdig.0000919)
Supplement: S1 File — (TGZ) [file pdig.0000919.s002.tgz › letters/chunk_2/texts/child061^report061^2024-05-19.txt]

Herr Dr. Beispiel 
Musterstraße 2 
123 Musterstadt 
 
 
Muster, 19.05.2024 
 
 
Emma Irgendwer *15.05.2024   
 
Sehr geehrter Herr Kollege, 
 
wir berichten über Emma Irgendwer, geboren am 15.05.2024, die sich bis zum 19.05.2024 in 
unserer stationären Behandlung befand. 
 
Diagnose:   Reifgeborenes 
   Z.n. Schulterdystokie 
   Plexusparese rechts 
 
Anamnese: 
Emma wurde am 15.05.2024 nach unkomplizierter Schwangerschaft in der 39. 
Schwangerschaftswoche geboren. Die Geburt war zunächst regelrecht, jedoch kam es in der 
Austreibungsphase zu einer Schulterdystokie. Durch entsprechende geburtshilfliche 
Maßnahmen konnte die Schulter gelöst werden, und das Kind wurde vaginal entbunden. Die 
Schulterdystokie dauerte etwa 60 Sekunden an. Die Patientin zeigte nach Geburt initial eine 
leichte Zyanose und verminderte Muskelspannung, die jedoch nach Absaugen und kurzen 
Beatmungsmaßnahmen rasch besserte. Die Apgar-Werte betrugen 6/9/9 nach 1/5/10 Minuten, 
pH-Wert aus der Nabelarterie: 7,18. Direkt postnatal wurde die Schulter des Kindes klinisch 
untersucht, und es ergaben sich Hinweise auf eine Erb’sche Lähmung des rechten Armes. Es 
bestanden keine weiteren Komplikationen bei der Mutter oder dem Kind während der Geburt.  
 
Die Eltern sind beide gesund, es gibt keine bekannten genetischen oder angeborenen 
Erkrankungen in der Familie. Die Mutter ist G1P1, 29 Jahre alt, mit unkomplizierter 
Schwangerschaft und regelmäßig durchgeführten Vorsorgeuntersuchungen. Es bestanden 
keine Anzeichen für Gestationsdiabetes oder andere geburtshilfliche Risiken. 
 
Untersuchungsbefund: 
Allgemeinzustand: Reifes, gut entwickeltes Neugeborenes, wach, reizadäquat, keine 
Zyanose. Körpergewicht: 3800 g, Größe: 52 cm, Kopfumfang: 35 cm; Atmung: 
Spontanatmung, kein Stridor, keine Einziehungen. Herz: Regelmäßige Herzaktion, keine 
pathologischen Geräusche. Abdomen: Weich, keine Organomegalie, Nabel reizlos. Haut: 
Rosig, keine Auffälligkeiten. Extremitäten: Rechter Arm in Schonhaltung, keine aktiven 
Bewegungen im Schulter- und Ellenbogengelenk (Verdacht auf Erb’sche Lähmung), linke 
Extremitäten unauffällig. Reflexe: Asymmetrische Mororeflexe, rechts abgeschwächt. 
Greifreflex rechts nicht auslösbar, sonst altersgerecht. Neurologisch: Muskeltonus reduziert im 
rechten Arm, sonst unauffällig. 
 
Verlauf: 
Emma wurde nach der Geburt mit der Diagnose einer Schulterdystokie und Verdacht auf eine 
Erb’sche Lähmung des rechten Armes stationär aufgenommen. Initial zeigte sie eine leichte 
Anpassungsstörung, die jedoch rasch unter kurzen unterstützenden Maßnahmen behoben 
wurde. Bereits nach 5 Minuten war Lena stabil und zeigte normale Vitalzeichen sowie eine 
gute Spontanatmung. Im weiteren Verlauf wurde die Funktionsfähigkeit des rechten Armes überwacht. Es zeigte sich weiterhin eine abgeschwächte Beweglichkeit im Schulter- und 
Ellenbogengelenk, passend zu einer perinatalen Plexus-brachialis-Verletzung (. Regelmäßige 
physiotherapeutische Maßnahmen wurden eingeleitet, um die Beweglichkeit zu fördern und 
die Entwicklung der Muskulatur zu unterstützen. Die Eltern wurden intensiv über den Umgang 
mit der Armfunktion sowie die physiotherapeutische Behandlung geschult. Sie erhielten eine 
ausführliche Beratung über die Prognose und die notwendigen Nachsorgetermine. 
Die Vorsorgeuntersuchungen inklusive Neugeborenenscreening und Hörtestung wurden 
durchgeführt und die Vitamin K-Gaben verabreicht. Emma trinkt gut an der Brust und wird voll 
gestillt. Die Entlassung erfolgte am 19.05.2024 in gutem Allgemeinzustand.  
 
Empfehlungen: 
 Fortführung der wöchentlichen Physiotherapie zur Förderung der Beweglichkeit des 
rechten Armes. 
 Regelmäßige Gewichtskontrolle beim Kinderarzt zur Überwachung der Trinkmenge 
und Entwicklung. 
 Erneute Vorstellung bei neuen Auffälligkeiten, wie Verschlechterung der 
Armbeweglichkeit, oder bei weiteren Entwicklungsverzögerungen. 
 
Wir danken Ihnen für die weitere Betreuung der Patientin und stehen für Rückfragen sowie 
gerne zur Verfügung. 
 
Mit freundlichen Grüßen, 
Arzt 
