# Supplementary material for: Using large language models to extract information from pediatric clinical reports
Source: PLOS Digit Health. 2025 Jul 23;4(7):e0000919. doi: 10.1371/journal.pdig.0000919 (PMC12286318; doi:10.1371/journal.pdig.0000919)
Supplement: S1 File — (TGZ) [file pdig.0000919.s002.tgz › letters/chunk_2/texts/child060^report060^2024-05-23.txt]

Herr 
Dr. Anton Beispiel 
Beispielweg 456 
567890 Beispieldorf 
 
 
Muster, 23.05.2024 
 
 
 
Sehr geehrter Herr Kollege, 
 
wir berichten über Paul Jemand, geboren am 01.01.2012, vorstellen, der sich vom 18.05.2024 
bis zum 20.05.2024 in unserer stationären Behandlung befand.  
 
Diagnose:    Morbus Basedow 
 
Anamnese: 
Paul stellte sich aufgrund von Nervosität, Tachykardie und Gewichtsverlust trotz guten 
Appetits vor. Zudem berichteten die Eltern über eine zunehmende Schweißneigung, 
Wärmeintoleranz und Schlafstörungen. Paul klagte über Muskelschwäche und Zittern der 
Hände. Fieber oder Hauterscheinungen bestehen nicht. Er nehme keine Medikamente 
regelmäßig ein und habe keine Allergien. In der Familienanamnese sind 
Autoimmunerkrankungen bekannt, die Mutter leidet an Hashimoto-Thyreoiditis. 
 
Untersuchungsbefund: 
Klinisch zeigte sich ein insgesamt guter Allgemeinzustand, jedoch war Paul deutlich nervös 
und tachykard. Der Blutdruck lag bei 120/80 mmHg, die Herzfrequenz bei 120/min. Es zeigte 
sich eine diffuse Vergrößerung der Schilddrüse (Struma), die ohne Knoten palpabel war. Die 
Haut war warm und feucht, es bestand ein feinschlägiger Tremor der Hände. Neurologisch 
und pulmonal war der Befund unauffällig. Gewicht 36 kg (P17), Größe 148 cm (P22) 
 
Laboruntersuchungen: siehe beiliegende Befunde 
 
Sonographie der Schilddrüse: 
Die Schilddrüse kommt diffus vergrößert zur Darstellung, ohne fokale Läsionen. Die 
Echogenität ist inhomogen, und die Vaskularisation ist deutlich erhöht. 
 
EKG: Sinustachykardie mit einer Herzfrequenz von 120/min, ansonsten unauffälliger Befund.  
 
Therapie und Verlauf:  
Paul wurde bei Verdacht auf eine Schilddrüsenüberfunktion zur Therapie stationär 
aufgenommen. In der körperlichen Untersuchung zeigte sich eine diffuse Vergrößerung der 
Schilddrüse ohne Knoten und es bestand ein feinschlägiger Tremor der Hände. Weitere 
relevante Befunde waren eine Tachykardie mit einer Herzfrequenz von 120/min, warme und 
feuchte Haut sowie eine deutlich erhöhte Vaskularisation der Schilddrüse in der Sonographie. 
Die Laboruntersuchungen ergaben ein supprimiertes TSH, erhöhte Schilddrüsenwerte und 
den Nachweis von TRAK-Antikörpern. Diese Ergebnisse bestätigten die Diagnose eines 
Morbus Basedow.  
Es wurde mit einer thyreostatischen Behandlung begonnen, wobei Paul täglich Thiamazol 
erhielt.  Im Rahmen der Therapie erfolgte eine ausführliche Aufklärung sowohl der Eltern als auch des 
Patienten selbst. Es wurde detailliert über die Natur der Erkrankung, die 
Behandlungsmöglichkeiten und die möglichen Nebenwirkungen der Medikamente informiert.  
Langfristig wird angestrebt, nach Erreichen einer normalen Schilddrüsenfunktion (Euthyreose) 
die Dosis von Thiamazol schrittweise zu reduzieren.  
Wir konnten Paul in gebessertem Allgemeinzustand in Ihre weitere ambulante Betreuung 
entlassen.  
 
Medikation bei Entlassung:  
Thiamazol 20 mg/d 
 
Kontrolltermin: 
Ein Kontrolltermin wird in 2 Wochen empfohlen, um den Therapieverlauf zu überwachen und 
gegebenenfalls die Dosierung anzupassen. 
 
Wir danken Ihnen für die weitere Betreuung des Patienten und stehen für Rückfragen gerne 
zur Verfügung. 
 
Mit freundlichen Grüßen, 
Arzt 
 
