# Supplementary material for: Using large language models to extract information from pediatric clinical reports
Source: PLOS Digit Health. 2025 Jul 23;4(7):e0000919. doi: 10.1371/journal.pdig.0000919 (PMC12286318; doi:10.1371/journal.pdig.0000919)
Supplement: S1 File — (TGZ) [file pdig.0000919.s002.tgz › letters/chunk_2/texts/child057^report057^2020-03-12.txt]

Herr 
Dr. Mustermann 
Musterstraße 1 
123 Musterstadt 
 
Muster, 12.03.2020 
 
Sehr geehrter Herr Kollege,  
 
wir berichten über Jane Doe, geb. am 01.01.2018, die sich vom 02.02.2020 bis zum 
05.02.2020 in unserer stationären Behandlung befand.  
 
Diagnose:   Invagination 
 
Anamnese:  
Jane habe immer wieder Schmerzattacken. Hierbei schreie sie viel und krümme sich dabei. 
Zeitweise komme es zu Erbrechen. Dazwischen sei sie eher ruhig. 3 Tage zuvor habe sie eine 
Gastroenteritis mit Durchfall und Erbrechen gehabt. Nun komme es zu den Schmerzen. 
Ansonsten bestünden keine weiteren Beschwerden, auch kein Fieber.  
 
Körperlicher Untersuchungsbefund:  
2-jähriges Mädchen in stabilem Allgemeinzustand. Haut blass. Herztöne rein und rhythmisch. 
Lunge frei, seitengleich belüftet, vesikuläres Atemgeräusch. Abdomen: druckschmerzhaft, 
tastbare, walzenartige, druckdolente Struktur im rechten Mittelbauch, Rachen blande, 
Trommelfelle beidseits reizlos; Gewicht 13 kg, Größe 68 cm 
 
Sonographie des Abdomens:  
Beurteilung: Pathologische Doppelkokarde im Querschnitt, wobei die unterschiedlichen 
Strukturen schießscheibenähnlich umeinander gelagert sind, zentral invaginierte 
Darmschlinge, außen aufnehmende Darmschlinge 
 
Verlauf:  
Jane wurde aus unserer Notfallambulanz bei Invagination auf unsere Station aufgenommen. 
Es erfolgte nach Rücksprache mit unseren Kollegen der Kinderradiologie der Versuch einer 
hydrostatischen Reposition, welcher erfolgreich verlief.  
Es wurde eine Infusionstherapie mit einer Glukose-Elektrolytlösung begonnen, welche am 
Folgetag wieder beendet werden konnte.  
Nach unauffälliger Überwachung konnte Jane nach drei Tagen wieder nach Hause entlassen 
werden.  
 
Für weitere Fragen stehen wir gerne zur Verfügung und verbleiben mit freundlichen Grüßen 
Arzt 
 
 
 
