# Supplementary material for: Using large language models to extract information from pediatric clinical reports
Source: PLOS Digit Health. 2025 Jul 23;4(7):e0000919. doi: 10.1371/journal.pdig.0000919 (PMC12286318; doi:10.1371/journal.pdig.0000919)
Supplement: S1 File — (TGZ) [file pdig.0000919.s002.tgz › letters/chunk_2/texts/child055^report055^2021-02-12.txt]

Frau  
Dr. Mustermann 
Musterstraße 1 
123 Musterstadt 
 
 
 
Muster, 12.02.2021 
 
 
 
Test, Tina *01.01.2013 
 
Sehr geehrte Frau Kollegin,  
 
wir berichten über o. g. Patientin die sich vom 02.02.2021 bis 08.02.2021 in unserer 
stationären Behandlung befand. 
 
Diagnose:  V.a. Kawasaki-Syndrom 
 
Anamnese: 
Tina habe seit 3 Tagen bestehendes Fieber sowie Gelenkschmerzen. Ferner sei ein 
großfleckiger konfluierender Ausschlag aufgetreten. Das Fieber sei zeitweise nur schwer zu 
senken. Und in den vergangenen 2 Tagen über 40° gestiegen. Symptome wie Durchfall, 
Erbrechen, Husten oder Schnupfen bestünden nicht. Insgesamt sei Tina sehr müde und trinke 
auch etwas weniger. In der Umgebung seien keine akuten Erkrankungen bekannt. 
Impfungen stehen die Eltern kritisch gegenüber, weswegen bisher nur eine Impfung gegen 
Tetanus erfolgt sei. Eine Masern-Mumps-Röteln Impfung sei bisher noch nicht durchgeführt 
worden. Tina habe sich gut entwickelt und es seien keine Vorerkrankungen bekannt. 
 
Körperlicher Untersuchungsbefund: 
8-jähriges Mädchen in stark beeinträchtigtem Allgemeinzustand, morbibilliformes Exanthem 
am ganzen Körper, Hand- und Fußinnenflächen gerötet und geschwollen, Konjunktivitis 
beidseits, hoch rote Mundschleimhaut, Lymphknotenschwellungen im Kieferwinkel beidseits, 
Herz und Lunge auskultatorisch unauffällig, Abdomen diffus druckschmerzhaft ohne 
Abwehrspannung, geringe Hepatosplenomegalie, regelrechte Peristaltik, neurologische 
Untersuchung unauffällig, insbesondere kein Meningismus. Gewicht 25 kg (P 32), Größe 130 
cm (P 52) 
 
Labor: siehe Kumulativbefund anbei 
 
Infektiologische Diagnostik: siehe Befunde anbei 
 
Apparative Diagnostik:  
Sonographie des Abdomens: Hepatosplenomegalie und intraabdominelle Lymphadenopathie 
sowie Serositis, sonst blande 
 
Echokardiographie: Unauffällig 
 
Zusammenfassung und Beurteilung: 
Tina stellte sich aufgrund von Fieber unklarer Genese in unserer Notfallambulanz vor. In der 
körperlichen Untersuchung zeigte sich ein deutlich beeinträchtigter Allgemeinzustand. Ferner 
bestanden ein Exanthem so wie eine Konjunktivitis und Lymphknotenschwellungen neben einer Hepatosplenomegalie. Zur Ursachenklärung des Fiebers erfolgte eine infektiologische 
Diagnostik mittels Blutkultur sowie diversen serologischen Untersuchungen. Hierbei zeigte 
sich in der Blutkultur kein Wachstum von Bakterien, eine Serologie auf eine Infektion mit 
Adeno-Viren, Enteroviren, EBV oder Parvovirus B19 war unauffällig. Auch die sonstige 
infektiologische Diagnostik mittels Rachenabstrich und Untersuchung des Urins ergab keinen 
Hinweis auf das Vorliegen eines infektiologischen Geschehens. Aufgrund der vorhandenen 
Symptomatik mit nicht eitriger beidseitiger Konjunktivitis, trockenen Lippen und einem oralen 
Enanthem, so wie einem stammbetonten Exanthem, und einer Lymphadenopathie in 
Kombination mit dem hohen Fieber und den im Blutbild nachweisbaren deutlich erhöhten 
Entzündungsparametern, sowie einer Leukozytose mit Linksverschiebung einer Anämie und 
Thrombozytose wurde der Verdacht auf ein Kawasaki-Syndrom gestellt. Es erfolgte eine 
Sonografie des Abdomens in der sich eine Serositis zeigte sowie abdominelle 
Lymphknotenschwellungen. Echokardiografisch kamen die Koronarien unauffällig zur 
Darstellung. Aufgrund der Verdachtsdiagnose wurde eine Therapie mit Immunglobulinen 
eingeleitet. Hierunter zeigte sich ein gutes Ansprechen und es kam zu einer Entfieberung 
ferner wurde aufgrund des kardialen Risikos im Rahmen der Erkrankung eine Therapie mit 
ASS begonnen welche über mindestens 6 Wochen gegeben werden sollte. 
Wir konnten Tina am 08.02.2021 in gutem Allgemeinzustand nach Hause entlassen.  
 
Für weitere Fragen stehen wir gerne zur Verfügung und verbleiben mit freundlichen Grüßen 
Arzt 
