# Supplementary material for: Using large language models to extract information from pediatric clinical reports
Source: PLOS Digit Health. 2025 Jul 23;4(7):e0000919. doi: 10.1371/journal.pdig.0000919 (PMC12286318; doi:10.1371/journal.pdig.0000919)
Supplement: S1 File — (TGZ) [file pdig.0000919.s002.tgz › letters/chunk_2/texts/child053^report053^2022-04-12.txt]

Frau  
Dr. Mustermann 
Musterstraße 1 
123 Musterstadt 
 
 
Muster, 12.04.2022 
 
 
Samuel Siebenschläfer *23.03.2021 
 
 
Sehr geehrte Frau Kollegin,  
 
wir berichten über o.g. Patienten, der sich vom 30.03.2022 bis zum 02.04.2022 in unserer 
stationären Behandlung befand. 
 
Diagnose:  Fremdkörperaspiration  
   
Anamnese:  
Die Vorstellung des einjährigen Samuel erfolgte über unsere Notaufnahme bei Verdacht auf 
eine Fremdkörperaspiration. Die Eltern berichteten, dass es vor 2 Tagen im Urlaub zu einem 
fraglichen Aspirationsereignis gekommen sei mit einer Mandel. Samuel habe plötzlich 
nachdem er etwas in den Mund gesteckt hatte, stark gehustet. Er habe nicht erbrochen. 
Seitdem habe er immer wieder ein etwas auffälliges Atemgeräusch, er huste vermehrt, vor 
allem beim Essen. Er habe keine Dyspnoe und  es sei auch zu keiner Zyanose gekommen.  
 
Samuel habe aktuell keine Zeichen für eine Infektion, keinen Schnupfen, kein Fieber, kein 
Erbrechen. Der Stuhlgang sei normal und sei zuletzt am Vortag gewesen. Miktion sei 
unauffällig und regelmäßig.  
 
Vorgeschichte: Unauffällige Schwangerschaft und Geburt, postpartal unauffälliger Verlauf. 
Keine Grunderkrankungen. Neugeborenen-Screening unauffällig. Keine Krankheiten in der 
Umgebung. Keine Allergien bekannt. Keine Impfungen erfolgt.  
 
Untersuchungsbefund bei Aufnahme:  
Guter Allgemein- und Ernährungszustand, Gewicht 10,5 kg, Größe 80 cm cm. BMI: 16,4 kg/m², 
Puls 151/min, RR 100/55 (MAD 70) mmHg. Sauerstoffsättigung bei Raumluft 96%. Fröhlich 
zugewandtes Kind. Neuro: neurologisch soweit unauffällig, Pupillen rund, isokor. Direkte und 
konsensuelle Lichtreaktion bds. prompt und seitengleich. Kraft 5/5, Koordination 
altersentsprechend. Kein Meningismus. Cor: Herzaktion rhythmisch normofrequent, Herztöne 
rein, Systole und Diastole frei. Pulmo: Keine Tachydyspnoe, inspiratorischer Stridor rechts, 
Stridor auch ohne Stethoskop hörbar, abgeschwächtes Atemgeräusch rechts. Links 
vesikuläres Atemgeräusch. Abdomen : weich, keine Resistenzen, kein Druckschmerz, 
Darmgeräusche über allen 4 Quadranten lebhaft. Keine Hepatosplenomegalie. Nierenlager 
frei, Wirbelsäule nicht klopfschmerzhaft. Rachen reizlos, Trommelfell bds. blande. 
 
Röntgen-Thorax vom 30.03.2022:  
Hypertransparenz rechts basal. Fremdkörperaspiration gut möglich.  
 
Zusammenfassung und Procedere:  
Die stationäre Aufnahme von Samuel erfolgte bei Verdacht auf Fremdkörperaspiration.  Bei 
stabilen Vitalparametern begannen wir mit einer oralen antibiotischen Therapie mit Amoxicillin. 
Es erfolgte die Bronchoskopie in Intubationsnarkose, im Rahmen derer eine komplikationslose 
Entfernung des Fremdkörpers durchgeführt werden konnte. Es erfolgte eine Überwachung 
nach Narkose und eine antibiotische Therapie mit Ampicillin zunächst i.v. post interventionem. Zudem weitere orale Gaben Amoxicillin. Der postoperative Verlauf war komplikationslos, 
Samuel war während der stationären Überwachung stets kardiorespiratorisch stabil. Es sind 
keine weiteren pulmonalen Symptome aufgetreten. 
 
Wir konnten Samuel am 02.04.2022 in gutem Allgemeinzustand in Ihre weitere ambulante 
Betreuung entlassen. Sollten Fieber oder erneut pulmonale Symptome (Husten, Dyspnoe) 
auftreten, bitten wir um eine Wiedervorstellung beim Kinderarzt bzw. auch gerne bei uns. 
 
Mit freundlichen Grüßen 
Arzt 
