# Supplementary material for: Using large language models to extract information from pediatric clinical reports
Source: PLOS Digit Health. 2025 Jul 23;4(7):e0000919. doi: 10.1371/journal.pdig.0000919 (PMC12286318; doi:10.1371/journal.pdig.0000919)
Supplement: S1 File — (TGZ) [file pdig.0000919.s002.tgz › letters/chunk_2/texts/child050^report050^2024-05-18.txt]

 
Musterpraxis 
Beispielstraße 2 
123 Musterstadt 
 
Muster, 18.05.2024 
 
 
Sebastian Sandstein *10.10.2010 
 
 
Sehr geehrte Frau Kollegin, sehr geehrter Herr Kollege, 
 
 
wir berichten über o.g. Patienten, der sich vom 10.05.2024 bis zum 16.05.2024 in unserer 
stationären Behandlung befand. 
 
Diagnose:   Infektiöse Mononukleose mit 
 Lymphadenopathie 
 Tonsillitis  
 Fieber 
 Splenomegalie  
  
Anamnese:  
Der 13-jährige Sebastian stellte sich mit seinen Eltern in unserer Notaufnahme aufgrund von 
Fieber, Schwellungen am Hals links- und rechtsseitig, Dysphagie, starken Halsschmerzen und 
allgemeiner Schwäche vor. Seit dem Abend des 05.05. habe er Fieber bis 38 °C und sei 
schlapp und abgeschlagen. Seit 07.05. sei zudem Erbrechen ohne Blutbeimengungen 
hinzugekommen. Aufgrund der Kraftlosigkeit könne er sich nicht mehr aktiv bewegen. 
Weiterhin bestehe eine Rhinitis, sowie gelegentlich Husten. Kopfschmerzen werden verneint. 
Seit dem 04.05. deutlich verminderter Appetit, bei erhaltenem Trinkverhalten. Stuhlgang und 
Miktion seien regelmäßig und unauffällig. Es bestehe keine B-Symptomatik.  
 
Keine Krankheiten in der Umgebung. Kein Alkohol, keine Drogen. Keine regelmäßige 
Medikamenteneinnahme. Kuhmilchallergie. Impfungen gemäß STIKO-Empfehlungen. 
 
Untersuchungsbefund bei Aufnahme:  
Stabiler Allgemein- und Ernährungszustand, Gewicht 48 kg, Größe 175 cm, SpO2 99% Puls 
90 /min., RR 125/80 mmHg. Räumlich, zeitlich, situativ und zur Person orientiert. Pupillen rund, 
isokor. Direkte und konsensuelle Lichtreaktion bds. prompt und seitengleich. Hirnnerven intakt. 
HNO: ausgeprägte Lymphadenopathie re 4x4cm, li 3x4cm, schmerzhaft, verhärtet, Foetor ex 
ore, Tonsillen stark geschwollen und weißlich belegt, Rachenring gerötet, TF bds blande. 
Herzaktion rhythmisch normofrequent, Herztöne rein, Systole und Diastole frei.  Vesikuläres 
Atemgeräusch bds., seitengleich belüftet, keine Rasselgeräusche. Abdomen weich, kein 
Druckschmerz, Darmgeräusche über allen 4 Quadranten lebhaft. Ausgeprägte Splenomegalie 
1-2cm unter Rippenbogen tastbar. Nierenlager frei, Wirbelsäule nicht klopfschmerzhaft.  
 
Labor: siehe Befund anbei  
 
Infektiologie: 
EBV: VCA IgM positiv, heterophile Antikörper positiv 
SARS-CoV-2 PCR negativ 
RSV PCR negativ 
Influenza A PCR negativ 
Influenza B PCR negativ 
 Zusammenfassung und Procedere:  
Die stationäre Aufnahme des 13-jährigen Sebastian erfolgte bei EBV Primärinfektion mit 
ausgeprägter  
Tonsillitis und Lymphadenopathie. Klinisch präsentierte sich der Patient mit reduziertem 
Allgemeinzustand, massiver zervikaler Lymphadenopathie, ausgeprägter Tonsillitis sowie 
weißen Belägen und verlegter Nasenatmung. Bei Gefahr der zunehmenden Obstruktion der 
oberen Atemwege erfolgt die stationäre Aufnahme zur symptomatischen Therapie und 
Überwachung. In der klinischen Untersuchung zeigte sich zudem eine Splenomegalie. 
Laborchemisch bestand ein erhöhtes CRP, eine erhöhte LDH. Ein Antigenschnelltest in der 
Notaufnahme bestätigte eine EBV Infektion und auch in der Serologie zeigte sich das VCA 
IgM positiv. In der orientierenden Abdomensonographie zeigte sich eine vergrößerte Milz mit 
homogenem Parenchym, sowie beidseits zervikal mehrere deutlich vergrößerte Lymphknoten 
mit normaler Struktur, Echogenität und Perfusion ohne Hinweis auf Einschmelzung.  
Bei Gefahr der oberen Atemwegsobstruktion wurde nach Aufnahme die intravenöse Gabe von 
Prednisolon 100 mg zur Nacht veranlasst. Weiterhin erfolgte eine i.v. Flüssigkeitssubstitution, 
eine bedarfsorientierte Analgesie mit Paracetamol und Metamizol, sowie eine symptomatische 
Therapie mit Nasenspray. Hierunter besserte sich Sebastians klinischer Zustand deutlich. Er 
zeigte sich respiratorisch stabil, ohne jegliche Sättigungsabfälle.  
Wir entlassen Sebastian in deutlich gebessertem Allgemeinzustand ins häusliche Umfeld und 
Ihre geschätzte ambulante Betreuung.  
 
Therapie/Empfehlungen:  
• Symptomatische Therapie mit Ibuprofen oder Paracetamol bei Schmerzen  
• Klinische Kontrolle beim Kinderarzt bei Beschwerdepersistenz  
• Sportkarenz für mindestens 4 Wochen 
 
Mit freundlichen Grüßen 
Arzt 
