# Supplementary material for: Using large language models to extract information from pediatric clinical reports
Source: PLOS Digit Health. 2025 Jul 23;4(7):e0000919. doi: 10.1371/journal.pdig.0000919 (PMC12286318; doi:10.1371/journal.pdig.0000919)
Supplement: S1 File — (TGZ) [file pdig.0000919.s002.tgz › letters/chunk_2/texts/child049^report049^2023-10-14.txt]

Praxis Test 
Teststraße 2 
011 Teststadt 
 
          Muster, 14.10.2023 
 
 
Flora Muster *31.08.2008 
 
 
Sehr geehrte Frau Kollegin, sehr geehrter Herr Kollege, 
 
wir berichten über o. g. Patientin, die sich vom 20.09.2023 bis zum 08.10.2023 in unserer 
stationären Behandlung befand.  
 
Diagnose:   Endokarditis 
 
Anamnese : 
Flora stellte sich mit seit einer Woche bestehenden Fieberanfällen, Abgeschlagenheit und 
Nachtschweiß in unserer Notaufnahme vor. Zusätzlich berichtete sie über eine neu 
aufgetretene, belastungsabhängige Atemnot und wiederkehrende Schmerzen im 
Brustbereich. In den letzten zwei Tagen habe sich eine zunehmende Schwäche entwickelt, 
begleitet von Schwindelgefühl und Appetitlosigkeit. Die Temperatur lag durchgehend zwischen 
38,5°C und 39,0°C. Die Patientin berichtet, dass sie vor zwei Wochen wegen einer 
Hautinfektion am rechten Oberschenkel mit einem Antibiotikum (Amoxicillin) behandelt worden 
sei. Nach Abschluss der Behandlung habe sie jedoch bemerkt, dass die Infektionsstelle nicht 
vollständig verheilt sei.  
Medizinische Vorerkrankungen wurden verneint. In der Familie bestehen keine bekannten 
Herzerkrankungen, und Flora selbst gibt an, bislang keine kardiologischen Beschwerden 
gehabt zu haben. Es gibt keine bekannten Allergien oder Unverträglichkeiten. Die Menarche 
trat im Alter von 13 Jahren ein, der Zyklus sei regelmäßig und ohne auffällige Beschwerden. 
 
Untersuchungsbefund:  
Größe 168 cm, Gewicht 58 kg, Sauerstoffsättigung in Raumluft 96%. Herzfrequenz 87/Minute. 
Temperatur 38,7°C. Kardialer Auskultationsbefund: Rhythmische Herzaktion, Systolikum mit 
punktum maximum 3.-4. ICR links medioklavikular. Pulse: Peripher allseits kräftig und gut 
gefüllt tastbar. Pulmo: Frei, seitengleiche Belüftung. Abdomen: Weich palpabel, keine 
Resistenzen, kein Druckschmerz, Darmgeräusche regelrecht über allen 4 Quadranten 
auskultierbar. Leber und Milz nicht vergrößert tastbar. HNO: Trommelfelle und Rachen reizlos. 
Haut: Peripher warm, Hautkolorit blass, periphere Füllungszeit <3 Sekunden, keine Zeichen 
der chronischen Zyanose, kein Exanthem. Narben reizlos. Neurologie: Spontanmotorik 
seitengleich, Muskeltonus regelrecht, grobe Kraft und Koordination unauffällig. Reflexe 
beidseits auslösbar. 
 
Labor: siehe Befund anbei 
 
EKG: 
Beurteilung:  Sinustachykardie, Hinweise auf inferolaterale ischämische Belastung (ST-
Senkungen). Die Veränderungen könnten mit einer Endokarditis in Verbindung stehen, 
Differenzialdiagnose: myokardiale Beteiligung. Weitere Abklärung erforderlich 
(Laborkontrollen, Echokardiographie). 
 
Echokardiographie : 
Beurteilung:  Echokardiographischer Nachweis von Vegetationen an der Mitral- und 
Aortenklappe, passend zur klinisch vermuteten bakteriellen Endokarditis. Leichte Mitral- und Aorteninsuffizienz als Folge der entzündlichen Klappenbeteiligung. Kein Hinweis auf 
Perikarderguss. 
 
Blutkultur aerob/anaerob:  Wachstum von gram-positiven Kettenkokken  
 
Therapie und Verlauf : 
Flora wurde mit Verdacht auf eine infektiöse Endokarditis stationär aufgenommen. Klinisch 
präsentierte sie sich mit Fieber, Tachykardie, Abgeschlagenheit und belastungsabhängiger 
Dyspnoe. Im Rahmen der Diagnostik bestätigte die Echokardiographie den Verdacht auf eine 
bakterielle Endokarditis mit Vegetationen an der Mitralklappe und Aortenklappe sowie 
begleitender leichter Mitral- und Aorteninsuffizienz. 
In der Blutkultur wurden grampositive Kettenkokken, passend zu Streptokokken, 
nachgewiesen. Nach Erhalt des Antibiogramms erfolgte eine gezielte intravenöse 
Antibiotikatherapie mit Penicillin G in Kombination mit Gentamicin, welche insgesamt 14 Tage 
verabreicht wurde. Danach wurde die Patientin auf eine orale Antibiotikatherapie mit 
Amoxicillin umgestellt, die für weitere 4 Wochen fortgeführt werden sollte. Die Therapie wurde 
gut toleriert, und es kam zu einer langsamen, aber kontinuierlichen klinischen Besserung. 
Im Verlauf zeigte sich eine Fieberfreiheit ab dem 5. Tag der intravenösen Therapie. Die 
Tachykardie normalisierte sich im Laufe des stationären Aufenthaltes, und die Patientin 
berichtete über eine deutliche Besserung der Belastbarkeit. Eine Kontroll-Echokardiographie 
zeigte eine Größenreduktion der Vegetationen an der Mitralklappe, die leichte Insuffizienz der 
Mitral- und Aortenklappe war weiterhin vorhanden, jedoch klinisch nicht relevant. Es fanden 
sich keine Hinweise auf Embolien oder eine kardiale Dekompensation. 
Die Patientin wurde in einem deutlich gebesserten Allgemeinzustand entlassen. Eine 
Fortführung der oralen Antibiotikatherapie wird wie oben beschrieben für weitere 4 Wochen 
empfohlen. Des Weiteren ist eine engmaschige kardiologische Nachsorge erforderlich, um die 
Entwicklung der Klappeninsuffizienzen und den Ausschluss eines möglichen Rezidivs zu 
überwachen. 
 
Empfehlungen zur Nachsorge:  
 Fortführung der oralen Antibiotikatherapie mit Amoxicillin (Dosierung gemäß 
Entlassungsmedikation) für weitere 4 Wochen. 
 Kontrolle der Entzündungsparameter (CRP, Blutbild) durch die Kinderärztin oder den 
Kinderarzt nach 2 Wochen. 
 Kardiologische Nachkontrolle mit Echokardiographie in 4 Wochen zur weiteren 
Evaluation der Klappenfunktion und Vegetationen. 
 Bei Auftreten von Fieber, neuen Herzgeräuschen, Zeichen einer Herzinsuffizienz oder 
Embolien (z.B. plötzliche neurologische Ausfälle) sofortige Wiedervorstellung 
 
Für evtl. Rückfragen stehen wir Ihnen jederzeit gerne zur Verfügung.  
 
Mit freundlichen kollegialen Grüßen 
Arzt 
 
 
