# Supplementary material for: Using large language models to extract information from pediatric clinical reports
Source: PLOS Digit Health. 2025 Jul 23;4(7):e0000919. doi: 10.1371/journal.pdig.0000919 (PMC12286318; doi:10.1371/journal.pdig.0000919)
Supplement: S1 File — (TGZ) [file pdig.0000919.s002.tgz › letters/chunk_2/texts/child043^report043^2024-04-05.txt]

Frau  
Dr. Anna Beispiel 
Beispielweg 456 
567890 Beispieldorf 
 
Muster, 05.04.2024 
 
 
Patient: Muster, Max, geb. 02.01.2008 
 
Sehr geehrte Frau Kollegin, 
 
wir berichten Ihnen über o. g. Patienten, der sich vom 01.04.2024 bis zum 05.04.2024 auf 
unserer Normalstation in Behandlung befand. 
 
Diagnosen:  Langstreckige Venenthrombose rechte Gastrocnemiusgruppe 
 
Anamnese: Die stationäre Aufnahme von Max erfolgte als Übernahme aus unserer 
Notaufnahme nach Diagnose einer langstreckigen Muskelvenenthrombose der 
Gastrocnemiusgruppe rechts zur Überwachung und antikoagulativen Therapie. Max habe seit 
dem 30.03.2024 zunehmende stechende/drückende Schmerzen am rechten Unterschenkel, 
weswegen er sich bei Verschlechterung in unserer Notfallambulanz vorstellte. Es erfolgte eine 
Duplex-Kompressionssonographie der Beinvenen, welche eine langstreckige ausgedehnte 
Muskelvenenthrombose zeigte.  
Nach STIKO geimpft, keine Vorerkrankungen, keine Dauermedikation. Eigen- und 
Familienanamnese hinsichtlich Thromboseereignisse leer. Keine Immobilisation in den letzten 
Wochen. Keine B-Symptomatik.  
 
Körperlicher Untersuchungsbefund bei Aufnahme:   
Patient in reduziertem AZ und übergewichtigem EZ, Größe 170 cm, Gewicht 80 kg, wach, 
kooperativ, afebril. Fokussierte Untersuchung des rechten Beins: Umfangsvermehrung rechter 
Unterschenkel 3 cm zur linken Wade. Deutliche oberflächige Verhärtung tastbar. Bein nicht 
gerötet, nicht geschwollen, keine sichtbare Zyanose, kein Pulsdefizit. Kraft schmerzbedingt 
4/5, Sensibilität intakt. Herz: Herztöne regelmäßig, rein, rhythmisch; keine pathologischen 
Herzgeräusche. Pulmo: Allseits vesikuläres Atemgeräusch, keine RG. Keine Zeichen einer 
vermehrten Atemarbeit. Abdomen: Normale Darmgeräusche über allen Quadranten. 
Bauchdecke weich, keine Abwehrspannung, keine Druckdolenz, kein Loslassschmerz, keine 
tastbaren Resistenzen. Keine Hepatosplenomegalie. Nierenlager klopfindolent. Neurologie: 
grobneurologisch unauffällig, Pupillenreaktion prompt und isokor, kein Meningismus. Kraft 
allseits 5/5, Sensibilität allseits erhalten, Hirnnerven und Koordination o.p.B. Kopf/Hals: HNO-
Status unauffällig 
 
Labor:  Siehe Kumulativbefund anbei. 
 
Diagnostik: 
Duplex-Kompressionssonographie rechtes Bein: Thrombose multipler Muskelvenengruppen 
des medialen Gastrocnemius, Abstand des Thrombuskopfes 4 cm von der V. poplitea. Vena 
saphena magna im Einmündungsbereich frei. Vena femoralis communis, profunda, 
superficialis sowie V. poplitea gut komprimierbar mit normalem Flussprofil.  
 
12 Kanal-EKG bei Aufnahme: Normokarder Sinusrhythmus (80 bpm), Linkslagetyp, PQ-Zeit 
normwertig (160 ms), QRS-Komplexe schmal, regelrechte R-Progression mit R/S-Umschlag über V3/V4, QT/QTc-Zeit nicht verlängert, keine signifikanten ST-Strecken Hebungen, keine 
Erregungsrückbildungsstörung. 
 
Abdomensonographie: Normalbefund 
 
Zusammenfassung: 
Die stationäre Aufnahme von Max erfolgte zur Überwachung und Einleitung der 
Antikoagulation bei unprovozierter Muskelvenenthrombose. Aufgrund der Thrombose wurde 
eine Therapie mit Clexane begonnen. Max war durchgehend an der Monitorüberwachung 
kardiopulmonal und respiratorisch stabil. Nach initialer Heparinisierung mittels Clexane 
erfolgte die Umstellung auf Rivaroxaban in der initialen Dosierung 15 mg 1-0-1. Parallel 
erfolgte eine bedarfsgerechte Analgesie mit Metamizol, die zu einer raschen 
Schmerzlinderung führte, sowie eine physikalische Kompressionstherapie mittels 
Thrombosestrümpfen. Klinisch, laborchemisch und in der anschließenden Bildgebung zeigten 
sich keine Hinweise für ein Malignom als Ursache der Thrombose. Die molekulargenetische 
Thrombophiliediagnostik ergab keine Hinweise auf eine angeborene Gerinnungsstörung. 
Unter der antikoagulativen Therapie zeigten sich keine Zeichen einer vermehrten 
Blutungsneigung.  
Wir entlassen Max in gutem Allgemeinzustand nach Hause und bitten folgende Empfehlungen 
zu beachten:   
 Fortsetzung der Therapie mit Rivaroxaban für 3 Wochen 15 mg 1-0-1, dann Umstellung 
auf 20 mg 1-0-0 bis Woche 12 
 Kompressionsstrümpfe der Klasse II wurden dem Patienten verordnet 
 Anbindung an eine Gerinnungsambulanz, dort Besprechung des weiteren Prozedere 
inkl. sonographischer Verlaufskontrolle und weiterführender Thrombophiliediagnostik 
 Sportverbot (Bescheinigung zur Befreiung vom Sportunterricht mitgegeben) für die 
Dauer der Antikoagulation 
 
Wir stehen für Rückfragen jederzeit gerne zur Verfügung.  
 
Mit freundlichen Grüßen 
Musterarzt 
