# Supplementary material for: Using large language models to extract information from pediatric clinical reports
Source: PLOS Digit Health. 2025 Jul 23;4(7):e0000919. doi: 10.1371/journal.pdig.0000919 (PMC12286318; doi:10.1371/journal.pdig.0000919)
Supplement: S1 File — (TGZ) [file pdig.0000919.s002.tgz › letters/chunk_2/texts/child037^report037^2024-04-28.txt]

Frau  
Dr. Mustermann 
Musterstraße 1 
123 Musterstadt 
 
Muster, 28.04.2024 
 
Lara Liederlich *11.02.2020 
 
 
Sehr geehrte Frau Kollegin,  
 
wir berichten über o.g. Patientin, die sich vom 22.04.2024 bis zum 28.04.2024 in unserer 
stationären Behandlung befand. 
 
Diagnose:  Periorbitale Dermatitis vesicularis sowie Infektion des Auges 
- Nachweis von Herpes simplex virus 
- Staphylococcus aureus   
   
Anamnese:  
Die Vorstellung der 4 Jahre alten Lara erfolgt durch Überweisung der Kollegen der Augenklinik 
über unsere Notaufnahme. Erstmalig sei bei Lara vor circa 4 - 5 Tagen ein gerötetes und 
trockenes rechtes Auge aufgefallen. Vor 3 - 4 Tagen sei zusätzlich ein juckendes Exanthem 
mit Bläschen und später Krusten um das Auge herum hinzugekommen. Den Eltern sei vor 
allem morgens eitriges Sekret aufgefallen. Am 21.04. erfolgte die Vorstellung beim 
niedergelassenen Kinderarzt und eine orale Therapie mit Amoxicillin wurde begonnen. Diese 
habe Lara bis dato jedoch nur einmal eingenommen. Kopfschmerzen oder Ohrenschmerz 
habe sie zu keinem Zeitpunkt beklagt. Insgesamt berichten die Eltern, dass Lara weiterhin fit 
und aktiv gewesen wäre. Nun sei jedoch seit heute Fieber bis maximal 39,5 °C aufgetreten, 
sodass die Vorstellung in der Augenklinik und dann bei uns erfolgte. Die Kollegen der 
Augenklinik äußerten den Verdacht auf eine Herpesinfektion des Gesichts und des Auges und 
bitten, um stationäre Aufnahme zur weiteren Therapie. 
 
Keine Krankheiten in der Umgebung. Keine Grunderkrankungen bekannt, vor allem keine 
Herpes Infektionen in der Vergangenheit. Keine Allergien bekannt. Impfungen gemäß STIKO 
erfolgt. Neugeborenen-Screening nicht bekannt. 
 
Untersuchungsbefund bei Aufnahme:  
AZ: Gut, müde, wehrhaft bei Untersuchung des Auges, Temperatur 37,1 °C, Puls 100 /min., 
RR 106/93 mmHg, SpO2 100%. EZ: adäquat, 18 kg. Haut: etwas blass, peripher warm, kein 
Ikterus, keine Petechien, rechtes Auge periorbitale Effloreszenzen, verkrustet. Augenöffnung 
nicht möglich, Lider eitrig verklebt. An der Stirn linksseitig frisches rötlich livides Hämatom und 
leicht fibrinbelegte Kratzer. HNO: Rachen blande, keine Beläge, Trommelfelle beidseits 
blande, Mundschleimhaut feucht und rosig, keine Defekte sichtbar. Lymphknoten: Zervikal 
beidseits einige vergrößerte Lymphknoten tastbar, gut verschieblich. Herz, Lunge, Abdomen: 
ohne pathologischen Befund. Orientierend neurologisch unauffällig. 
 
Labor: siehe Kumulativbefund anbei  
 
Infektiologie: 
Augenabstrich: Herpes simplex Virus 1 PCR-positiv, Staphylococcus aureus Kultur positiv. 
 
 
Zusammenfassung und Procedere:  
Lara wurde bei hochgradigem Verdacht auf eine Herpesinfektion des Gesichts und des 
rechten Auges zur weiteren Diagnostik und Therapie stationär aufgenommen. Bei Aufnahme zeigte sich Lara in allgemein gutem AZ, bei jedoch anamnestisch Fieber sowie multiplen 
Effloreszenzen mit wenig gefüllten Bläschen periorbital rechts, sowie verklebt und verkrusteten 
Lidern ohne mögliche Augenöffnung. Laborchemisch zeigt sich eine deutliche Inflammation 
mit einem erhöhten CRP und einer Leukozytose. In Rücksprache mit den Kollegen der 
Infektiologie begonnen wir eine kalkulierte systemische antivirale Therapie mit Aciclovir sowie 
eine antibiotische Therapie mit Ampicillin und Sulbactam. Zudem erfolgte eine lokale Therapie 
mit Aciclovir, Moxifloxacin und Ofloxacin Augentropfen und Augensalbe. Hierunter zeigte sich 
eine rasche klinische Besserung. Am 25.04. war die Augenöffnung wieder möglich, sodass in 
Rücksprache mit den Kollegen der Augenklinik ab dem 28.04. eine Oralisierung der Therapie 
erfolgte. 
 
Wir entlassen die Patientin in gutem Allgemeinzustand und deutlich gebessertem Lokalbefund 
in Ihre geschätzte ambulante Betreuung. Wir empfehlen eine Fortführung der oralen 
antibiotischen und antiviralen Therapie, sowie eine erneute Kontrolle beim Augenarzt in 2 
Wochen. 
 
Medikation bei Entlassung:   
- Aciclovir wie rezeptiert bis einschließlich 12.05.2024 
- Amoxicillin/Clavulansäure wie rezeptiert bis einschließlich 08.05.2024 
 
Mit freundlichen Grüßen 
Arzt 
