# Supplementary material for: Using large language models to extract information from pediatric clinical reports
Source: PLOS Digit Health. 2025 Jul 23;4(7):e0000919. doi: 10.1371/journal.pdig.0000919 (PMC12286318; doi:10.1371/journal.pdig.0000919)
Supplement: S1 File — (TGZ) [file pdig.0000919.s002.tgz › letters/chunk_2/texts/child035^report035^2023-04-01.txt]

Praxis Test 
Teststraße 2 
011 Teststadt 
 
          Muster, 01.04.2023 
 
 
Benjamin Blume, geb. 07.06.2016 
 
 
 
Sehr geehrte Frau Kollegin, sehr geehrter Herr Kollege, 
 
wir berichten über o. g. Patienten, der sich vom 29.03.2023 bis zum 01.04.2023 in unserer 
stationären Behandlung befand. 
 
Diagnose:  Mykoplasmen-Pneumonie 
 
Anamnese: 
Der 6-jährige Benjamin stellt sich mit seinen beiden Eltern bei uns in der Notaufnahme vor. 
Seit circa 2 Wochen habe er einen Infekt mit starkem Husten, Schnupfen, Kopfschmerzen, 
Bauchschmerzen und zwischenzeitlich leichten Ohrenschmerzen. Seit 7 Tagen habe er 
zudem Fieber bis maximal 38,9 °C, welches stets unter Ibuprofen gut senkbar gewesen sei. 
Benjamin sei dauerhaft müde. Auf Nachfrage geben die Eltern an, dass Benjamin vor 3 und 
vor 4 Tagen je einmal am Tag erbrochen habe. Der Stuhlgang sei eher weich, jedoch sonst 
unauffällig und regelmäßig. Miktion unauffällig und regelmäßig. Essverhalten seit circa einer 
Woche leicht vermindert, Trinkverhalten unverändert gut. Benjamin habe einen 5-jährigen 
kleinen Bruder, dieser sei gesund. 
 
Keine Krankheiten in der Umgebung. Keine Reiseanamnese. Keine bekannten 
Grunderkrankungen. Keine bekannten Allergien. Impfstatus: gemäß STIKO.  
 
Vormedikation: 
Zwei Hub Salbutamol heute Morgen um 08:00 Uhr 
Nasentropfen seit 3 Tagen 2-mal täglich 
 
Untersuchungsbefund: 
AZ: Vermindert, schlapp, weinerlich, SpO2 bei 85% unter Raumluft; EZ: gut, 28 kg 
Haut: etwas blass, peripher warm, kein Ikterus, keine Petechien, keine Effloreszenzen. 
HNO: Rachen leicht gerötet, keine Beläge, Trommelfelle beidseits blande, Mundschleimhaut 
feucht und rosig, keine Defekte sichtbar. 
Lymphknoten: Unauffällig 
Lunge: leichte Tachypnoe, keine Zyanose, seitengleiche Belüftung, beidseits basal 
verschärftes Atemgeräusch vereinzelte grobblasige Rasselgeräusche, kein in- oder 
exspiratorischer Stridor, kein Giemen. 
Herz, Abdomen: ohne pathologischen Befund. Orientierend neurologisch unauffällig. 
 
Labor: Siehe Kumulativbefund anbei. Mykoplasmen-Serologie positiv 
 
Röntgen-Thorax  
Befund: Kleinfleckige konfluierende Verdichtung in Projektion auf die basale linke Lunge, DD 
atypische Pneumonie.  
 Abstrich Respiratorisch: Negatives PCR-Ergebnis für Influenza A, Influenza B, RSV, SARS-
CoV-2. 
 
Therapie und Empfehlungen: 
Der 6-jährige Benjamin stellt sich mit seit 2 Wochen bestehendem respiratorischen Infekt, AZ 
Verminderung und seit 7 Tagen bestehendem Fieber bis maximal 38,9 °C in unserer 
Notaufnahme vor. Wir führten eine ausführliche Anamnese körperliche Untersuchung sowie 
eine laborchemische und radiologische Untersuchung durch. Bei Tachypnoe und verminderter 
Sauerstoffsättigung erfolgte eine Therapie mit O2 sowie eine stationäre Aufnahme. In 
Zusammenschau der Befunde ergab sich am ehesten der Verdacht auf eine atypische 
Pneumonie, weswegen Benjamin eine antibiotische Therapie mit Azithromycin über drei Tage 
erhielt. Ab dem 31.03. bestand kein zusätzlicher Sauerstoffbedarf mehr.  
Wir konnten Benjamin am 01.04. in gebessertem Allgemeinzustand in Ihre weitere Behandlung 
entlassen.  
 
Mit freundlichen Grüßen 
Arzt 
