# Supplementary material for: Using large language models to extract information from pediatric clinical reports
Source: PLOS Digit Health. 2025 Jul 23;4(7):e0000919. doi: 10.1371/journal.pdig.0000919 (PMC12286318; doi:10.1371/journal.pdig.0000919)
Supplement: S1 File — (TGZ) [file pdig.0000919.s002.tgz › letters/chunk_2/texts/child034^report034^2024-01-05.txt]

Herr 
Dr. Anton Beispiel 
Beispielweg 456 
567890 Beispieldorf 
 
Muster, 05.01.2024 
 
 
Jonathan Irgendwer, geb. 01.01.2021 
 
Sehr geehrte Herr Kollege, 
 
wir berichten über o. g. Patienten, der sich vom 03.01.2024 bis zum 05.01.2024 in unserer 
stationären Behandlung befand.  
 
Diagnose:  Hand-Fuß-Mund-Krankheit 
 
Anamnese: 
Der drei jährige Jonathan stellt sich mit seiner Mutter bei uns vor. Jonathan habe einen leichten 
Infekt mit Schnupfen, Husten, Halsschmerz und Kopfschmerz, zudem habe er seit gestern 
Abend Fieber bis maximal 39,5 °C entwickelt. Gestern Abend seien der Mutter erstmalig 
Bläschen zunächst unter der Zunge dann auch an den Händen aufgefallen. Die Mutter habe 
den Eindruck, dass Jonathan Schmerzen beim Essen habe. Kein Erbrechen, kein Durchfall, 
letzter Stuhlgang gestern und unauffällig. Essverhalten vermindert. Seit einem Tag trinke er 
auch fast nichts mehr.  
Es bestehen keine Krankheiten in der Umgebung. Es bestehen keine Grunderkrankungen. 
Impfstatus: gemäß STIKO. Neugeborenen-Screening nicht bekannt. Keine Reiseanamnese. 
 
Untersuchungsbefund: 
AZ: Aktiv, zugewandt, weinerlich, nasale Sprache. EZ: gut, 13 kg. Größe 94 cm Haut: etwas 
blass, peripher warm, kein Ikterus, keine Petechien, sichtbare Bläschen an den Händen, am 
rechten Ellenbogen, an den Füßen, sowie an den Beugeseiten der Beine bis unters Gesäß. 
HNO: Rachen leicht gerötet, keine Beläge, Trommelfelle beidseits dezent gerötet, an der 
Zunge, in den Wangentaschen und am Gaumen deutlich erosive Bläschen, Lymphknoten: 
Zervikal beidseits kleine Lymphknoten tastbar, gut verschieblich, Herz, Lunge, Abdomen: ohne 
pathologischen Befund. Orientierend neurologisch unauffällig. 
 
Therapie und Empfehlungen: 
Jonathan stellte sich bei uns mit einem seit 2 - 3 Tagen bestehendem Infekt der oberen 
Atemwege sowie enoralen Bläschen, sowie an den Händen und den Beugeseiten der unteren 
Extremität inklusive der Füße vor. In Zusammenschau der Anamnese und klinischen Befunde 
ist am ehesten von einer viralen Infektion mit Coxsackieviren auszugehen, die sich im Sinne 
der Hand-Fuß-Mund-Krankheit präsentiert. Aufgrund der Trinkverweigerung erfolgte die 
stationäre Aufnahme zur intravenösen Flüssigkeitsgabe. Diese konnte am 05.01. bei 
gebessertem Trinkverhalten wieder beendet werden. Zur Antipyrese und Analgesie erhielt 
Jonathan Ibuprofen und Paracetamol.  
Am 05.01.2024 konnten wir Jonathan in gebessertem Allgemeinzustand nach Hause 
entlassen.  
 
Mit freundlichen Grüßen 
Arzt 
