# Supplementary material for: Using large language models to extract information from pediatric clinical reports
Source: PLOS Digit Health. 2025 Jul 23;4(7):e0000919. doi: 10.1371/journal.pdig.0000919 (PMC12286318; doi:10.1371/journal.pdig.0000919)
Supplement: S1 File — (TGZ) [file pdig.0000919.s002.tgz › letters/chunk_2/texts/child033^report033^2023-03-12.txt]

Frau  
Dr. Mustermann 
Musterstraße 1 
123 Musterstadt 
 
 
Muster, 12.03.2023 
 
 
Angelika Anonym, geb. 01.01.2016 
 
 
Sehr geehrte Frau Kollegin, 
 
wir berichten über o. g. Patientin, die sich seit dem 02.02.2023 regelmäßig in unserer 
ambulanten und stationären Behandlung befindet. 
 
Diagnose:  ALL (ZNS negativ), Mediastinalverbreiterung, Hepatosplenomegalie 
 Zytogenetik: kein Nachweis klonaler Aberrationen oder einer im Rahmen 
der ALL charakteristischen Translokation 
 Anlage 2-lumiger Hickmankatheter (V. jugularis externa rechts) 
 Chemotherapie nach Protokoll  
 Transfusionspflichtige Thrombozytopenie 
 Transfusionspflichtige Anämie 
 
Anamnese: Die Vorstellung in unserer Notaufnahme erfolgte aufgrund von zunehmender 
Müdigkeit und Schlappheit. Bei der Kinderärztin war eine Leukozytose, Thrombozytopenie und 
milde Anämie aufgefallen, weswegen eine Abklärung empfohlen wurde. Angelika habe hatte 
seit einigen Wochen immer malwieder subfebrile Temperaturen, Kopfschmerzen, 
Appetitlosigkeit und war abends sehr schlapp. Nachtschweiß oder Gewichtsverlust bestanden 
nicht. Den Eltern sei inzwischen auch ein Exanthem an den Unterschenkeln und Füßen 
aufgefallen, dass sich letztendlich als Petechien herausstellte. 
Bei Angelika bestünden bis auf eine Allergie gegen Gräserpollen keine Vorerkrankung. Alle 
Impfungen sind nach den STIKO-Empfehlungen erfolgt. 
 
Familienanamnese:  Die Mutter habe einen Bluthochdruck und nehme deswegen 
Medikamente ein. Der Vater habe einen Typ-2-Diabetes. Eine ältere Schwester habe ein 
Asthma. 
 
Sozialanamnese:  Angelika besuche regelmäßig die Schule und sei im Sportverein. 
 
Körperlicher Untersuchungsbefund:  7-jähriges Mädchen in ordentlichem Allgemein- 
und schlankem Ernährungszustand. Gewicht 23 kg (P 38), Größe 125 cm (P 54). Haut: blass, 
kein Exanthem; vereinzelt Petechien an den Schienbeinen; keine feuchten Blutungszeichen. 
Hautturgor normal, Schleimhäute feucht, Peripherie warm, Rekapillarisierungszeit kleiner zwei 
Sekunden. Lymphknoten: zervikal submandibulär und nuchal deutliche Lymphknotenpakete, 
nicht überwärmt, nicht gerötet, nicht druckdolent, nicht verschieblich. Supraklavikuläre LK bds 
wie oben, auch bds. axillär und bds. inguinal deutliche LAP. Herz und Kreislaufsystem: 2/6 
Systolikum, rhythmisch, peripherer Pulsstatus regelrecht, keine Stauungszeichen. Lunge: 
Eupnoe, seitengleiche Belüftung, keine Obstruktion, keine Rasselgeräusche. Bauchdecken 
und -organe: DG regelrecht, weich, Splenomegalie ca 2.QF unter dem RB tastbar, 
Hepatomegalie ca. 3cm unter RB. Skelettsystem und Bewegungsorgane: Muskeltrophik und –tonus regelrecht, seitengleiche Bewegungen, keine Fehlhaltungen. HNO: Trommelfelle 
gräulich glänzend und reizlos, Rachen blande, kein Enanthem. Neurologischer Status: voll 
orientiert, Pupillen isokor, Lichtreaktion direkt und indirekt prompt und seitengleich, 
Muskeleigenreflexe seitengleich auslösbar, keine Reflexzonenverbreiterung. 
 
Laborbefunde: Siehe Kumulativbefund anbei 
 
Peripherer Blutausstrich: 
Ausschüttung von Normoblasten, granulozytären Vorstufen und unreifen Blasten, teils mit 
Vakuolen. Beurteilung: passend zu Regeneration nach einem Virusinfekt DD Leukämie. 
 
Knochenmarkspunktion: 
Morphologie: Sehr zellreich, monomorphe Population, sehr große lymphatische Blasten, keine 
Vakuolen (morphologisch Myeloblasten ähnlich), sehr vereinzelt Normoblasten und 
Proerythroblasten.  
Beurteilung: V.a. unreife lymphatische Leukämie. 
Immunologie: 80% prä-T-ALL Blasten (CD3+, CD7+, CD5+, CD2+), teils CD1a im kleinen Teil 
der Blasten. 
 
Liquorpunktion: 
Zytologie: < 1 Zelle/μl, 0 Erythrozyten/μl, klar 
Beurteilung: Kein Hinweis für ZNS-Befall 
 
Apparative Untersuchungen 
Sonographie Abdomen: 
Beurteilung: Etwas freie Flüssigkeit retrovesikal sowie perikardial. Hepatosplenomegalie (DD 
am ehesten im Rahmen der Grunderkrankung). Zwei vergrößerte Lymphknoten im Bereich 
der Leberpforte.  
 
Röntgen Thorax:  
Deutliche Mediastinalverbreiterung mit möglicher Pelottierung und unscharfer Abgrenzbarkeit 
des distalen Tracheadrittels, hochsuspekt für eine mediastinale Raumforderung. 
 
Echokardiographie und EKG: 
Beurteilung: Normalbefunde. 
 
Verlauf: Angelika ist ein 7-jähriges Mädchen, das uns zur weiteren Abklärung einer 
Leukozytose, Anämie und Thrombozytopenie zugewiesen wurde. Sie zeigte sich bei 
Aufnahme in einem ordentlichen Allgemeinzustand, hatte subfebrile Temperaturen, war blass 
und zeigte an den unteren Extremitäten Petechien, eine Lymphadenopathie zervikal, axillär 
und inguinal sowie eine Hepatosplenomegalie. Laborchemisch bestätigten sich die 
Leukozytose, Anämie und Thrombozytopenie bei nicht messbar erhöhter LDH. Im Röntgen 
Thorax zeigte sich eine deutliche Mediastinalverbreiterung. In der durchgeführten 
Knochenmarkspunktion zeigte sich morphologisch und immunologisch eine T-ALL.  
Wir führten ein ausführliches Gespräch mit Angelika und ihren Eltern über die Diagnose, 
Prognose und Therapie der T-ALL. Nach dem Einverständnis, erfolgte die 2-lumige Hickman-
Anlage in die V. jugularis externa rechts. Hierbei wurde auch ein Lymphknoten entfernt, der 
ebenfalls eine Infiltration durch die T-ALL zeigte. Nach Überprüfung der Katheterlage, starteten 
wir mit der Vortherapie gemäß dem Standardprotokoll. Es wurde eine diagnostische 
Lumbalpunktion durchgeführt. Hier zeigte sich kein ZNS-Befall. In der zytogenetischen 
Analyse des Knochenmarks ergaben sich kein Nachweise klonaler Aberrationen und in der 
FISH Analyse kein Nachweis einer im Rahmen der ALL charakteristischen Translokation. Angelika vertrug die Therapie unter den üblichen supportiven Maßnahmen insgesamt 
erfreulicherweise gut. Aufgrund der Tumorlyse erhielt sie regelmäßig Allopurinol und einmalig 
Rasburicase. Bei transfusionspflichtiger Thrombozytopenie und Anämie erhielt war die Gabe 
von Thrombozyten- und Erythrozytenkonzentraten erforderlich. 
 
Wir hoffen auf einen weiterhin guten Verlauf der Behandlung und verbleiben mit freundlichen 
Grüßen 
Arzt 
 
