# Supplementary material for: Using large language models to extract information from pediatric clinical reports
Source: PLOS Digit Health. 2025 Jul 23;4(7):e0000919. doi: 10.1371/journal.pdig.0000919 (PMC12286318; doi:10.1371/journal.pdig.0000919)
Supplement: S1 File — (TGZ) [file pdig.0000919.s002.tgz › letters/chunk_2/texts/child032^report032^2024-03-03.txt]

Praxis Test 
Teststraße 2 
011 Teststadt 
 
          Muster, 03.03.2024 
 
 
Susanna Sodala, geb. 01.01.2021 
 
 
Sehr geehrte Frau Kollegin, sehr geehrter Herr Kollege, 
 
wir berichten über o. g. Patientin, die sich am 03.03.2024 in unserer Notfallambulanz vorstellte. 
 
Diagnose:  Akute Gastroenteritis 
 
Anamnese: 
Seit dem Vortag bestünden bei Susanna Erbrechen und Durchfall. Die Symptome hätten 
plötzlich begonnen und seien seitdem anhaltend. Es komme 4 - 5 mal täglich zu Erbrechen. 
Der Stuhlgang sei flüssig und häufig. Ferner bestünden moderate Bauchschmerzen. Die 
Temperatur sei zeitweise bei 39,2 °C. Susanna habe keinen Appetit, trinke jedoch noch. 
 
Untersuchungsbefund: 
3 Jahre und 2 Monate altes Mädchen in stabilem Allgemeinzustand, gutem 
Ernährungszustand. Haut rein, Hautturgor gut, Schleimhäute feucht. Herztöne rein und 
rhythmisch, kein pathologisches Herzgeräusch. Lunge frei, seitengleich belüftet, vesikuläres 
Atemgeräusch. Abdomen weich, kein Druckschmerz, sehr rege Peristaltik. HNO-Bereich: 
Rachen blande, Trommelfelle beidseits reizlos. 
Gewicht 13 kg (P 20), Größe 95 cm (P 32) 
 
Blutgasanalyse:  pH 7,36, pCO2 38 mmHg, BE -3 
 
Therapie und Empfehlungen: 
Die Vorstellung erfolgte aufgrund von Durchfall und Erbrechen. Klinisch ergab sich das Bild 
einer akuten Gastroenteritis. Im Rahmen der Vorstellung in unserer Notfallambulanz erfolgte 
ein Trinkversuch, bei dem Susanna gut trank und kein Erbrechen auftrat.  
Es wird eine symptomatische Therapie empfohlen. Hierbei sollte auf eine ausreichende 
Trinkmenge eventuell mit einer oralen Rehydratationslösung geachtet werden. Bei Fieber oder 
Schmerzen wird die Gabe von Ibuprofen oder Paracetamol gewichtsadaptiert empfohlen. 
Sollte es im Verlauf zu einer akuten Verschlechterung oder Ausbleiben des Trinkens kommen, 
kann jederzeit eine erneute Vorstellung bei uns erfolgen. 
 
Mit freundlichen Grüßen 
Arzt 
