# Supplementary material for: Using large language models to extract information from pediatric clinical reports
Source: PLOS Digit Health. 2025 Jul 23;4(7):e0000919. doi: 10.1371/journal.pdig.0000919 (PMC12286318; doi:10.1371/journal.pdig.0000919)
Supplement: S1 File — (TGZ) [file pdig.0000919.s002.tgz › letters/chunk_2/texts/child031^report031^2021-01-22.txt]

Praxis Test 
Teststraße 2 
011 Teststadt 
 
          Muster, 22.01.2021 
 
 
 
Sehr geehrte Frau Kollegin, sehr geehrter Herr Kollege, 
 
wir berichten Ihnen über unseren Patient Ludwig Fake, geboren am 10.07.2007, der sich seit 
dem 07.12.2020 in unserer stationären Behandlung befindet. 
 
Diagnosen:  Osteosarkom des rechten Femur  
 Z.n. Biopsie des rechten Femur 
 Keine Lymphknotenmetastasen 
 Chemotherapie nach Protokoll  
 
Anamnese: 
Im Mai dieses Jahres klagte Ludwig erstmals über Schmerzen im rechten Oberschenkel, die 
besonders bei Belastung des Beins auftraten. Zur Abklärung wurde ein Röntgen des Beines 
durchgeführt. Hier zeigte sich eine suspekte Raumforderung. Eine B-Symptomatik sei nicht 
vorhanden gewesen. Es erfolgte eine MRT des Beines und eine Biopsie. Hierbei ergab sich 
der dringende Verdacht auf ein Osteosarkom, welcher histologisch bestätigt wurde.   
Ludwig hat keine Vorerkrankungen. Die Impfungen seien gemäß den Empfehlungen 
vollständig erfolgt. Ludwig habe keine Allergien und nehme keine Medikamente dauerhaft ein.  
Die Schwangerschaft und Geburt von Ludwig verliefen komplikationslos. Die Geburt erfolgte 
spontan am Termin. Er ernähre sich mit normaler Mischkost.  
In den letzten Wochen habe er keine Infektzeichen, kein Husten, kein Schnupfen und kein 
Fieber gehabt. Die Entwicklung von Ludwig sei bisher normal gewesen. Stuhlgang und Miktion 
seien normal.  
 
Familienanamnese: 
Die Mutter und der Vater sind gesund. Ludwig hat keine Geschwister. In der Familie seien 
keine Krebserkrankungen bekannt.  
 
Körperliche Untersuchung bei Aufnahme: 
13-jähriger Jungen in gutem Allgemein- und schlankem Ernährungszustand. Gewicht 55,8 kg 
(67. Perzentile), Größe 178 cm (96. Perzentile). Haut: rein, kein Exanthem, keine Petechien, 
Hautturgor normal, Schleimhäute feucht, Peripherie warm. Lymphknoten: keine tastbar 
vergrößerten Lymphknoten. Herz und Kreislaufsystem: Herztöne rein und rhythmisch, 
peripherer Pulsstatus regelrecht, keine Stauungszeichen. Lunge: Eupnoe, seitengleiche 
Belüftung, keine Obstruktion, keine Rasselgeräusche. Bauchdecken und -organe: Abdomen 
weich, kein Druckschmerz, keine tastbare Resistenz, Darmgeräusche lebhaft über allen vier 
Quadranten, keine Hepatosplenomegalie. Skelettsystem und Bewegungsorgane: 
Muskeltrophik und –tonus regelrecht, keine Belastung des rechten Beines möglich. Rechter 
Oberschenkel derbe Raumforderung medial mittig, nicht überwärmt, nicht druckdolent. HNO: 
Trommelfelle gräulich glänzend und reizlos, Rachen blande, kein Enanthem. Neurologischer 
Status: voll orientierter Patient. Pupillen isokor, Lichtreaktion direkt und indirekt prompt und 
seitengleich, Muskeleigenreflexe seitengleich auslösbar, keine Reflexzonenverbreiterung. 
 
Laboruntersuchung:  siehe Kumulativbefund anbei 
 
Externer pathologischer Befund:  
Die Morphologie spricht für ein parosteales oder konventionelles Osteosarkom  
 
Apparative Untersuchungen: 
MRT: Osteosarkom des mittleren bis distalen Femurs rechts mit ausgedehnten extraossären 
Tumoranteilen sowie pathologischer Fraktur.  
 
FDG-PET: Das histologisch gesicherte Osteosarkom zeigt die muskelinfiltrierende 
Raumforderung des rechten Femurs eine malignomtypisch gesteigerte Stoffwechselaktivität 
mit nach kranial ziehendem intramedullärem Anteil. Kein Nachweis suspekt vergrößerter, 
malignomtypisch stoffwechselaktiver Lymphknoten im erfassten Untersuchungsgebiet. 
Mehrere nicht stoffwechselaktive subpleurale Rundherde, DD postentzündlich, jedoch bei 
vorliegender Grunderkrankung in Anbetracht des Alters des Patienten kontrollbedürftig bzgl. 
pulmonaler Metastasen. 
 
Sonographie Abdomen:  
Soweit bei Darmgasüberlagerung beurteilbar unauffällige Abdomensonographie. 
 
Röntgen Thorax:  
Kein Nachweis eines umschriebenen pulmonalen Infiltrates. 
 
Röntgen des rechten Femur:  
Bei Osteosarkom des rechten Femurs, medialseitig zunehmende breitbasige Periostreaktion 
mit triangulärem und spikuliertem Aspekt; zudem zunehmend osteolytische Femurdiaphyse 
rechts mit bis etwa 1,8 cm Cortikalisdefekt medialseitig.  
 
EKG und Echokardiographie: jeweils Normalbefunde. 
 
Verlauf 
In der auswärtigen Histologie und im MRT hatte sich der V.a. ein Osteosarkom bestätigt. Es 
wurde zusätzlich bei uns ein PET-CT durchgeführt, hier zeigten sich keine 
Lymphknotenmetastasen, es zeigten sich in beiden Lungenoberlappen suspekte subpleurale 
Rundherde ohne gesteigerte Stoffwechselaktivität, die a.e. als postinfektiös zu werten sind, im 
Verlauf aber kontrolliert werden müssen. Es wurde zusätzlich eine pathologische 
Untersuchung des Tumormaterials der externen Biopsie in unserem pathologischen Institut 
durchgeführt. Hier bestätigte sich die Diagnose ebenfalls. Es erfolgte die Anlage eines 
Doppelkammerport-Systems in die Vena jugularis externa rechts und es wurde mit der 
Chemotherapie nach Protokoll gestartet. Die Chemotherapie wurde unter den üblichen 
supportiven Maßnahmen gut vertragen. Ein Hörtest vor Beginn der Chemotherapie zeigte eine 
Normakusis beidseits. Bei eingeschränkter Mobilität begannen wir eine prophylaktische 
Antikoagulation mit Clexane. 
Im Verlauf kam es zu einer pathologischen Fraktur im Bereich der rechten Femurdiaphyse im 
Bereich des Tumors. Bei dringend notwendiger weiterer Chemotherapie war eine operative 
Versorgung nicht möglich. Die Fraktur wurde mit einer Oberschenkelgipsschiene versorgt. Mit 
dieser Gipsschiene war eine Mobilisation dann nur eingeschränkt möglich. Dies machte einen 
weiteren stationären Aufenthalt von Ludwig auf unserer Station bis zur Operation notwendig.  
Die weiteren Chemotherapieblöcke konnten im Verlauf zeitgerecht verabreicht werden und 
wurden unter den üblichen supportiven Maßnahmen gut vertragen. Es kam zu keiner 
Methotrexat-Ausscheidungsstörung. Bei starker Übelkeit verabreichten wir Dexamethason als 
Antiemetikum. Hierunter kam es kaum zu Übelkeit.  
Ein Termin zur Tumoroperation wurde mit der Familie vereinbart. 
 
Wir wünschen Ludwig und seiner Familie für die weitere Therapie alles Gute und verbleiben 
mit freundlichen Grüßen 
Arzt 
 
