# Supplementary material for: Using large language models to extract information from pediatric clinical reports
Source: PLOS Digit Health. 2025 Jul 23;4(7):e0000919. doi: 10.1371/journal.pdig.0000919 (PMC12286318; doi:10.1371/journal.pdig.0000919)
Supplement: S1 File — (TGZ) [file pdig.0000919.s002.tgz › letters/chunk_2/texts/child030^report030^2024-08-26.txt]

Herr Dr. Mustermann 
Beispielstraße 2 
123 Musterstadt 
 
Muster, 26.08.2024 
 
 
Sehr geehrter Herr Kollege, 
 
wir berichten Ihnen über unseren gemeinsamen Patienten, Ben Beispiel, geb. am 10.03.2016, 
der sich vom 28.06.2024 bis 02.07.2024 in unserer stationären Behandlung befand. 
 
Diagnosen:   Akute Urticaria mit Angioödem  
   Bauchschmerzen 
 
Anamnese:   
Seit dem 26. Juni klagte Ben über Bauchschmerzen und wurde daher bereits in unserer 
Notfallambulanz wegen einer eventuellen Appendizitis untersucht. Die Laboruntersuchungen 
und die Sonographie zeigten jedoch keine pathologischen Befunde außer einer Verdickung 
der Darmwand im Ileum. Am 28. Juni kam Ben wieder vorbei, nachdem plötzlich innerhalb 
weniger Stunden ein diffuses Exanthem mit kokarden- und girlandenförmigen Veränderungen 
am ganzen Körper aufgetreten war. Dieses Exanthem zeigte sich an verschiedenen Stellen 
und nahm teilweise urtikarielle Quaddelbildung an. Es handelt sich um die erste Episode dieser 
Art. In der Familie gibt es keine Neigung zur Bildung von Angioödemen. Ben nimmt keine 
Medikamente regelmäßig ein.  
 
Untersuchungsbefund:  
8 Jahre alter Junge in stabilem Allgemein- und schlankem Ernährungszustand, wach. Am 
gesamten Integument, in der Lokalisation wechselnde teils erhabene, konfluierende, juckende, 
rote flüchtige Urticariae. teils anuläre flache Maculae um 4 cm Durchmesser mit randständiger 
Rötung. Herztöne rein und rhythmisch, kein pathologisches Geräusch. Lungen beidseits frei 
belüftet, vesikuläres Atemgeräusch über allen Lungenfeldern, Abdomen weich und nicht 
druckschmerzhaft, keine tastbaren Resistenzen, keine Hepatosplenomegalie, Darmgeräusche 
unauffällig über allen Quadranten. HNO-Befund: Schleimhäute Trocken, diskrete Schwellung 
der Oberlippe, Rachen ohne Beläge, Trommelfell beidseits reizlos und spiegelnd, Nase frei. 
Keine pathologisch vergrößerten Lymphknoten tastbar.  Gewicht 23 kg, Länge 123,5 cm   
 
Laborbefunde:  siehe beiliegenden Befund 
 
Serologie: negative für HSV, CMV, EBV 
 
Mykoplasmen Serologie:  
Serologisch kein Hinweis auf eine Infektion mit M. pneumoniae. 
 
Urinstix: wiederholt unauffällig 
 
Sonografie des Abdomens: 
Beurteilung: Nahezu komplette Regredienz der Wandverdickung des terminalen Ileums. 
 
Therapie, Verlauf und Beurteilung:  
Ben stellte sich mit einer akuten Urticaria in Form eines disseminierten Exanthems am ganzen 
Körper vor. Es bestand starker Juckreiz. Phasenweise berichtete Ben über starke ubiquitär periumbilical lokalisierte Bauchschmerzen und Unwohlsein. Diarrhoe oder Erbrechen traten 
jedoch zu keiner Zeit auf. Die Vitalparameter waren während des Überwachungszeitraums 
allzeit stabil. Erhöhte Temperaturen bis 38,3°C traten einmalig am 01.07. auf. Auf Grund der 
nur diskret erhöhten Entzündungswerte bei fehlendem Infektfokus entschieden wir uns für eine 
symptomatische Therapie. Mit Analgetika und Antihistaminika ließen sich die Beschwerden 
gut kupieren. Bei im Verlauf zusätzlich auftretender Schleimhautschwellung enoral und 
unzureichender Trinkmenge wurde eine Glucose-Elektrolytlösung infundiert. Auch aufgrund 
der plantaren und facialen Schwellungen erhielt Ben mehrfach Prednison in mittlerer 
Dosierung i.v.. Darunter kam es zu einer stetigen Besserung des Allgemeinzustandes. 
Bauchschmerzen traten ab dem 01.07. nicht mehr auf. In der erneuten Abdomensonografie 
im Verlauf zeigten sich keine Auffälligkeiten. 
Aufgrund der Befundkonstellation mit Lippenschwellung und Palmar-Plantarschwellung sowie 
abdominellen Schmerzen wurde auch eine Bestimmung der C1-Esteraseinhibitoraktivität und 
des C4-Komplements durchgeführt. Dabei zeigten sich Werte im Normbereich. Ein hereditäres 
Angioödem konnte damit ausgeschlossen werden. 
Serologisch zeigte kein Anhalt für eine aktive HSV-, CMV- oder EBV-Infektion. Arthritiden oder 
Lymphknotenschwellungen traten nicht auf. Auch Hinweise auf eine Mykoplasmeninfektion als 
Ursache der Symptomatik fanden sich nicht.  
In deutlich gebessertem Allgemeinzustand konnten wir Ben in Ihre weitere ambulante 
Betreuung entlassen. Bei Befundprogredienz kann eine Wiedervorstellung in unserer 
Notaufnahme jederzeit erfolgen. Die Genese der Beschwerden bleibt letztlich unklar.  
 
Bei Rückfragen stehen wir selbstverständlich gern zur Verfügung und verbleiben 
 
Mit freundlichen kollegialen Grüßen 
Arzt 
