# Supplementary material for: Using large language models to extract information from pediatric clinical reports
Source: PLOS Digit Health. 2025 Jul 23;4(7):e0000919. doi: 10.1371/journal.pdig.0000919 (PMC12286318; doi:10.1371/journal.pdig.0000919)
Supplement: S1 File — (TGZ) [file pdig.0000919.s002.tgz › letters/chunk_2/texts/child029^report029^2021-08-26.txt]

Musterpraxis 
Beispielstraße 2 
123 Musterstadt 
 
Muster, 26.08.2021 
 
 
 
 
Sehr geehrte Frau Kollegin, sehr geehrter Herr Kollege,  
 
wir berichten Ihnen über die Patientin Anna Anonymous, geb. 01.01.2006, die sich vom 
01.01.2021 bis 11.01.2021 in unserer stationären Behandlung befand.  
 
Diagnose:  Systemischer Lupus Erythematodes  
 Erstmanifestation mit Gelenk-, Nieren- und hämatologischer Beteiligung  
 Z.n. Nierenbiopsie 
 Z.n. Methylprednisolonstoß 
 
Anamnese:  
Anna ist eine 15-jährige Patientin, die sich am 01.01.2021 erstmalig in unserer Notaufnahme 
mit starken Schmerzen und Schwellung in den Sprunggelenken beidseits vorstellte. Sie habe 
seit 1,5 Monaten Gelenkschmerzen, welche initial in den Kniegelenken beidseits bestanden 
und sich im Verlauf dann sowohl auf die Ellenbogengelenke beidseits, als auch auf die 
Schultergelenke, Handgelenke, Fingergelenke ausgebreitet hätten. Neben Schmerzen 
bestand auch eine Bewegungseinschränkung. Zusätzlich berichtet Anna, dass sie in den 
letzten 2 Wochen 3 kg Körpergewicht verloren hätte und nachts stark schwitze. Fieber, Husten, 
Schnupfen, Erbrechen, Durchfall, Bauch- oder Kopfschmerzen haben nicht bestanden.  
Vorerkrankungen bestünden nicht. In letzter Zeit habe sie keine Infekte gehabt. Das Mädchen 
sei gemäß den Empfehlungen der STIKO geimpft.  
In der Familie sind keine relevanten Vorerkrankungen bekannt.  
Beim Kinderarzt war bereits eine umfangreiche Diagnostik begonnen worden, welche deutlich 
erhöhte ANA-Titer (1:1600) eine Anämie 9,2 g/dl, eine Hypergammaglobulinämie (IgG 24.5 
g/l) und eine auffällige Blutsenkung (90 mm/h) zeigten. Daraufhin erfolgte die Überweisung in 
die Kinderklinik.  
  
Körperlicher Untersuchungsbefund:  
Reduzierter Allgemeinzustand und schlanker Ernährungszustand, kein Exanthem. Gewicht 48 
kg, Größe 171 cm. Räumlich, zeitlich, situativ und zur Person orientiert. Puls 69/min, RR 99/57 
mmHg. Herzaktion rhythmisch normofrequent, Herztöne rein, Systole und Diastole frei. 
Vesikuläres Atemgeräusch bds., seitengleich belüftet, keine Rasselgeräusche. Abdomen 
weich, keine Resistenzen, kein Druckschmerz, Darmgeräusche über allen 4 Quadranten 
lebhaft, keine Appendizitiszeichen. Keine Hepatosplenomegalie. Nierenlager frei, Wirbelsäule 
nicht klopfschmerzhaft. Rachen reizlos, Trommelfell auf Grund von Cerumen eingeschränkt 
beurteilbar. Rechts submandibulär ein tastbarer, nicht druckdolenter, verschiebbarer 
Lymphknoten, ansonsten unauffälliger Lymphknotenstatus. Eingeschränkte Bewegung der 
großen Gelenke (Hüfte, Knie, Sprunggelenk, Ellenbogen). Beide Füße sind geschwollen. 
Schmerzen in den o.g. Gelenken.  
 
 
Labor: siehe Kumulativbefund im Anhang.  
 M.tuberculosis QFT-ELISA:  negativ  
 
Virologische Diagnostik:  negativ  
 
Nierenbiopsie:   
Begutachtung: Lupusnephritis der Klasse II  
 
Bildgebende Diagnostik:  
Röntgen-Thorax: unauffällig  
Sonographie Abdomen: unauffällig.  
 
Augenkonsil:  Beidseits regelrechter Befund.  
 
Echokardiographie:   
Unauffällige Echokardiographie  
 
Zusammenfassung:  
Anna ist eine 15-jährige Patientin, die mit der Erstmanifestation eines systemischen Lupus 
erythematodes stationär aufgenommen wurde. Am Aufnahmetag präsentierte sie sich mit 
starken Gelenkschmerzen im Bereich beider Sprunggelenke, der Knie, Schultern und 
Ellenbogen. Die Beweglichkeit der Gelenke war eingeschränkt und der Fußrücken bds. 
deutlich geschwollen. Hautveränderungen im Sinne eines Schmetterlingserythems waren 
nicht nachweisbar. Laborchemisch bestand im Blutbild eine Tripenie. Die 
Blutsenkungsgeschwindigkeit war erhöht, ebenso der ANA-Titer, die Doppelstrang-Ak und die 
Gesamt-IgGs. Passend zum SLE war ein hochgradiger Komplementverbrauch nachweisbar. 
Es zeigte sich eine leichte Transaminasenerhöhung (GPT, GPT, Gamma-GT, GLDH). 
Bezüglich der Nierenfunktion war der Cystatin C Wert normwertig, der Kreatininwert jedoch 
leicht erhöht. Es bestand eine Mikrohämaturie, so dass bei V.a. renale Beteiligung des SLE 
eine Nierenbiopsie in Narkose komplikationslos durchgeführt wurde. Histologisch zeigte sich 
dabei eine mesangioproliferative Glomerulonephritis ohne intra- oder extrakapilläre Proliferate. 
Aufgrund der ausgeprägten Gelenkbeteiligung wurde eine Stoßtherapie mit Methylprednisolon 
i.v. im Wechsel mit oralem Prednisolon begonnen und eine Behandlung mit Hydroxychloroquin 
eingeleitet. Die Prednisolontherapie wurde im Verlauf reduziert und sollte sehr langsam weiter 
reduziert werden. Zudem wurde eine Therapie mit Mycophenolat mofetil begonnen. Die 
Blutdruckwerte lagen während des Aufenthalts im Normbereich. Im Verlauf des stationären 
Aufenthalts zeigten sich die Hb-Werte stabil und die Thrombozyten ansteigend, die 
Leukozytenzahl normalisierte sich. Der Röntgen-Thorax zeigte keine Auffälligkeiten. Die 
Lungenfunktion war normal. Echokardiographisch ergab sich ebenfalls ein unauffälliger 
Befund. Ebenso ergab eine augenärztliche Untersuchung einen regelrechten Befund.  
Es erfolgte mit beiden Eltern und Anna ein ausführliches Gespräch über die Erkrankung und 
die weitere Therapie des SLE. Regelmäßige Vorstellungen in der rheumatologischen und 
nephrologischen Ambulanz wurden vereinbart. 
Wir konnten Anna in deutlich gebesserter Verfassung in die ambulante Weiterbehandlung 
entlassen.  
 
Medikation:  siehe Medikationsplan 
 
Wir danken für die Zusammenarbeit bei der Betreuung des Patienten und stehen für 
Rückfragen jederzeit gerne zur Verfügung.  
 
Mit freundlichen Grüßen 
Arzt 
