# Supplementary material for: Using large language models to extract information from pediatric clinical reports
Source: PLOS Digit Health. 2025 Jul 23;4(7):e0000919. doi: 10.1371/journal.pdig.0000919 (PMC12286318; doi:10.1371/journal.pdig.0000919)
Supplement: S1 File — (TGZ) [file pdig.0000919.s002.tgz › letters/chunk_2/texts/child028^report028^2020-02-15.txt]

Frau 
Dr. Anna Beispiel 
Beispielweg 456 
567890 Beispieldorf 
 
Muster, 15.02.2020 
 
 
Doe, John, geb. 01.01.2010 
 
 
Sehr geehrte Frau Kollegin,  
 
wir berichten über oben genannten Patienten, der sich am 02.02.2020 in unserer 
rheumatologischen Ambulanz vorstellt.  
 
Diagnose:    Lymearthritis bei Gonarthritis rechts 
 
Anamnese:  
John stelle sich aufgrund einer Schwellung des rechten Kniegelenks vor. Die Schwellung sei 
plötzlich aufgetreten und er könne sein Knie nicht mehr richtig beugen und strecken. Insgesamt 
sei es auch schmerzhaft. Vor Auftreten der Schwellung sei kein Trauma erinnerlich und er 
habe auch keinen Infekt gehabt. Insgesamt habe er in der letzten Zeit immer wieder Gelenk- 
und Muskelschmerzen unterschiedlichster Lokalisation gehabt, wobei keine Schwellung 
aufgetreten sei.  Fieber bestünde nicht. Die Mutter beschreibt außerdem einen Hautausschlag 
in der Vergangheit, der sich ringförmig ausgebreitet habe, aber spontan wieder abgeklungen 
sei. John sei gemäß den allgemeinen Empfehlungen geimpft und habe keine bekannten 
Allergien.  
 
Körperlicher Untersuchungsbefund:  
10-jähriger Junge in gutem Allgemein- und Ernährungszustand. Haut rein, kein Exanthem. 
Herztöne rein und rhythmisch. Lunge frei, seitengleich belüftet, vesikuläres Atemgeräusch. 
Abdomen weich, kein Druckschmerz, regelrechte Peristaltik, keine Hepatosplenomegalie, 
keine Resistenzen. Rachen blande, Trommelfelle beidseits reizlos.  
Gelenkstatus: Schwellung des rechten Kniegelenks mit Beuge- und Streckdefizit. Leichte 
Überwärmung, keine Rötung. Sonstiger Gelenkstatus unauffällig.  
Gewicht 34 kg (P 49), Größe 140 cm (P 38)  
 
Labor: siehe Kumulativbefund anbei 
 
Borrelienserologie:   positiv 
 
Zusammenfassung und Beurteilung:  
Die Vorstellung in unserer Rheumaambulanz erfolgte bei Gonarthritis rechts. In der 
körperlichen Untersuchung imponierte eine deutliche Schwellung und 
Bewegungseinschränkung des rechten Kniegelenks. Aufgrund der kurzen Dauer und der 
Anamnese erfolgte eine serologische Untersuchung auf Borrelien, die einen positiven Befund 
ergab. Bei Lyme-Arthritis besprachen wir mit John und seinen Eltern die Durchführung einer 
antibiotischen Therapie mit Doxycyclin über 14 Tage.  
Ferner wird eine physiotherapeutische Mitbetreuung aufgrund der Bewegungseinschränkung 
empfohlen.  Eine Verlaufskontrolle bei Ihnen oder in unserer Rheumaambulanz sollte nach Durchführung 
der antibiotischen Therapie erfolgen.  
 
Für weitere Fragen stehen wir gerne zur Verfügung und verbleiben mit freundlichen kollegialen 
Grüßen 
 
Arzt 
 
