# Supplementary material for: Using large language models to extract information from pediatric clinical reports
Source: PLOS Digit Health. 2025 Jul 23;4(7):e0000919. doi: 10.1371/journal.pdig.0000919 (PMC12286318; doi:10.1371/journal.pdig.0000919)
Supplement: S1 File — (TGZ) [file pdig.0000919.s002.tgz › letters/chunk_2/texts/child027^report027^2022-12-15.txt]

Frau 
Dr. Anna Beispiel 
Beispielweg 456 
567890 Beispieldorf 
 
 
Muster, 15.12.2022 
 
 
Erfunden, Sarah 01.01.2010 
 
Sehr geehrte Frau Kollegin,  
 
wir berichten Ihnen über o.g. Patientin, die am 07.11.2022 in unserer Rheumaambulanz 
vorgestellt wurde.  
 
Diagnose:   Juvenile idiopathische Arthritis, Subtyp: Rheumafaktor positive 
Polyarthritis  
 
Anamnese:  
Sarah kam in unsere rheumatologische Sprechstunde wegen seit einem Jahr andauernden 
Schmerzen und Schwellungen der Finger. Zu Beginn sei der Zeigefinger der rechten Hand 
schmerzhaft und geschwollen gewesen. Nun seien es alle Finger. Die Intensität der 
Schmerzen sei aktuell bei 6-7 von 10 möglichen Punkten und sie habe auch eine 
Bewegungseinschränkung zu beklagen. Es sei ihr nur über einen kurzen Zeitraum möglich zu 
schreiben, da dann die Hand stark schmerze. 
Die Beschwerden seien insbesondere am Morgen besonders ausgeprägt und ihre 
Fingergelenke morgens steifer als tagsüber. Ein Auslöser für diese Symptome sei ihr nicht 
bekannt. Es sei jedoch so, dass die Schmerzen bei Kälte noch stärker werden und sich durch 
Wärme bessern. Hautveränderungen habe sie keine feststellen können. 
Bisher habe sie keine medikamentöse Therapie oder Physiotherapie erhalten. Sarah sei bisher 
immer gesund gewesen und es seien auch kein Fieber oder Gewichtsverlust aufgetreten. Ihre 
letzte Vorstellung beim Augenarzt sei vor sechs Monaten gewesen und dort sei alles in 
Ordnung gewesen. Sie sei nach den Empfehlungen der STIKO geimpft. 
 
Familienanamnese:  Bei der Oma mütterlicherseits bestünde eine rheumatische Arthritis. 
Ansonsten seien keine rheumatologischen Erkrankungen in der Familie bekannt.  
 
Untersuchungsbefund: Gewicht: 50 kg; Größe: 168 cm; BMI 17,7kg/m². 12-jähriges 
Mädchen in gutem AZ. Haut und Nägel o.p.B., keine Vaskulitiszeichen, Lymphknoten nicht 
vergrößert tastbar, internistisch-organischer Befund und orientierende neurologische 
Untersuchung unauffällig. Hand rechts: PIP II Hand geschwollen, keine Überwärmung, Hände 
eher kalt, Faustschluss möglich, jedoch schmerzhaft, positives Gaensslenzeichen. Hand links: 
PIP II, III, V geschwollen und schmerzhaft, MCP I und DIP I geschwollen, Faustschluss 
möglich, Füße bds. im Bereich der Grundgelenke der Digiti V Rötung, positives 
Gaensslenzeichen an beiden Füßen, bds. Spreiz-Senkfüße. WS: im Bereich der BWS uns 
LWS frei beweglich, Angabe von Schmerzen dorsal bei Reklination des Kopfes sowie Drehung 
nach rechts und links und Kopfneigung zu beiden Seiten. Übrige Gelenke unauffällig, keine 
Schwellung, Rötung, Überwärmung oder Bewegungseinschränkung.  
 
Laboruntersuchung: siehe Kumulativbefund anbei 
  
Röntgen der Hände, der Füße und des Thorax, der HWS sowie eine 
Beckenübersichtsaufnahme:  
HWS: Kyphosierende Fehlhaltung der HWS. Keine offensichtlichen Osteolysen und 
Osteodestruktionen. 
Thorax: Unauffälliger Herz-Lungenbefund.  
Beckenübersichtsaufnahme:  Altersentsprechend unauffälliger Befund.  
Rechte und linke Hand: Leichte Schwellungen wie an den PIP Gelenken D II rechts und D 
II/III links.  
Rechter und linker Fuß: Rechter Fuß:  V. a. Zysten/Usuren an MT V Köpfchen mit 
assoziierter Weichteilschwellung ansonsten kein sicherer pathologischer Befund  
 
Sonographie der Nieren:  unauffällig  
 
Zusammenfassung und Beurteilung:  
Klinisch präsentierte sich Sarah mit einer Polyarthritis mit Beteiligung der PIP beider Hände, 
sowie Schmerzen im Bereich des V. Strahls beider Füße und im Bereich der Halswirbelsäule. 
In der Laboruntersuchung zeigte sich eine Erhöhung des Rheumafaktors und des Anti-CCP. 
Ferner war als Ausdruck der entzündlichen Aktivität die Blutsenkung sowie das Serumamyloid 
A leicht erhöht.  
Die röntgenologischen Untersuchungen der HWS, der Hände und des Thorax zeigten keine 
knöchernen Auffälligkeiten. An den Füßen besteht rechtsseitig der Verdacht auf 
Zysten/Usuren am Köpfchen des Metatarsale V.  
In Zusammenschau der klinischen und laborchemischen Befunde besteht bei Sarah eine RF-
positive Polyarthritis. Die Diagnose wurde mit der Patientin und ihren Eltern ausführlich 
besprochen und es erfolgte eine Aufklärung bezüglich der Therapie.  
Die initial begonnene analgetische und antiphlogistische Therapie mit Ibuprofen wurde bei 
röntgenologischem Verdacht auf Zysten/Usuren am Köpfchen des Metatarsale V des rechten 
Fuß um Prednisolon zur Überbrückung des Zeitraums bis zum Beginn und Wirkeintritt von 
Methotrexat erweitert. Über eine Therapie mit Methotrexat wurde mit der Familie gesprochen 
und die Therapie begonnen.  
Neben der medikamentösen Therapie wurde die Durchführung von regelmäßiger 
Physiotherapie besprochen. 
Ein Termin zur Wiedervorstellung zur Verlaufskontrolle in unserer Ambulanz wurde vereinbart.  
 
Medikamentöse Therapie:  
Ibuprofen  200 – 0 – 200 mg  
Prednisolon  50 – 0 – 0 mg für 7 Tage, danach Reduktion auf 25 - 0 – 0 mg bis zur  
Wiedervorstellung  
Vitamin D  1 x 1000 IE  
Omeprazol  20 – 0 – 0 mg  
Folsäure  5 mg 1x/Woche 24 h vor MTX 
Methotrexat  15 mg s.c. 1 x/Woche 
 
Für weitere Fragen stehen wir gerne zur Verfügung und verbleiben mit freundlichen kollegialen 
Grüßen 
Arzt 
