# Supplementary material for: Using large language models to extract information from pediatric clinical reports
Source: PLOS Digit Health. 2025 Jul 23;4(7):e0000919. doi: 10.1371/journal.pdig.0000919 (PMC12286318; doi:10.1371/journal.pdig.0000919)
Supplement: S1 File — (TGZ) [file pdig.0000919.s002.tgz › letters/chunk_2/texts/child026^report026^2018-12-15.txt]

Frau 
Dr. Anna Beispiel 
Beispielweg 456 
567890 Beispieldorf 
 
Muster, 15.12.2018 
 
 
 
Test, Thilo *01.01.2009 
 
Sehr geehrte Frau Kollegin,  
 
wir berichten Ihnen über o.g. Patienten, der am 08.08.2018 in unserer Rheumaambulanz 
vorgestellt wurde.  
 
Diagnose:  V.a. familiäres Mittelmeerfieber  
 
Anamnese:  
Thilo stellte sich in unserer Rheuma-Ambulanz vor, nachdem er seit einem Jahr rezidivierende 
Bauchschmerzen habe. Es gebe ein unterschiedlich gehäuftes Auftreten, meistens bestünden 
die Beschwerden über ein bis zwei Tage. Gelegentlich habe er nach den Bauchschmerzen 
eine Diarrhoe. Das Auftreten von Fieber oder Gelenkbeschwerden sei nicht beobachtet 
worden. Der Stuhlgang sei normal und Thilo habe keine Blut- oder Schleimbeimengungen im 
Stuhl bemerkt. Ferner bestünden keine Beschwerden beim Essen oder Schlucken und es sei 
kein Auftreten der Bauchschmerzen in Abhängigkeit von der Nahrungsaufnahme aufgefallen. 
An Therapie erfolge die Gabe von Ibuprofen. Häufig werden die Schmerzen jedoch auch schon 
auf eine Wärmflasche deutlich besser.  
Die Vorstellung in unserer Rheuma-Ambulanz erfolgte, nachdem eine Cousine von Thilo ein 
molekulargenetisch gesichertes familiäres Mittelmeerfieber haben. Thilo habe keine Allergien 
und keine bekannten Vorerkrankungen und nehme keine Medikamente dauerhaft ein.  
 
Impfanamnese:  
Nach dem vorliegenden Impfausweis hat Thilo viermal die Sechsfachimpfung erhalten, sowie 
dreimal eine Impfung gegen Pneumokokken. Ferner ist zweimalig eine Impfung gegen 
Masern, Mumps, Röteln und Varizellen erfolgt. Zudem hat er eine Impfung gegen 
Meningokokken erhalten. Eine Auffrischimpfung für Tetanus, Diphtherie, Pertussis und 
Poliomyelitis ist erfolgt.  
 
Familienanamnese:  
Thilo habe eine Cousine im Alter von 15 Jahren, die ein bekanntes familiäres Mittelmeerfieber 
habe. Die Eltern sind beide Träger der Mutation. Ansonsten sei die Familienanamnese 
hinsichtlich inflammatorischer oder Autoimmunerkrankungen leer.  
 
Körperlicher Untersuchungsbefund:  
Gewicht: 44,2 kg (P 93); Größe: 137,5 cm (P 36); 9 7/12-jähriger Junge in gutem 
Allgemeinzustand. Haut rein, kein Exanthem. Herztöne rein und rhythmisch. Lunge frei, 
seitengleich belüftet, vesikuläres Atemgeräusch, keine Rasselgeräusche. Abdomen weich. 
Kein Druckschmerz, regelrechte Peristaltik. Keine Resistenzen, keine Hepatosplenomegalie. 
Rachen blande. Trommelfelle bds. reizlos, Lymphknoten zervikal nicht vergrößert palpabel.  
 
Labor: siehe Kumulativbefund anbei  Zusammenfassung und Beurteilung:  
Die Vorstellung in unserer Rheumaambulanz erfolgte zur Mitbeurteilung im Hinblick auf das 
Vorliegen eines familiären Mittelmeerfiebers bei rezidivierender Bauchschmerzsymptomatik. 
In der körperlichen Untersuchung zeigte sich ein unauffälliger Befund. Laborchemisch war das 
Serumamyloid A im symptomfreien Intervall mit 8,8 mg/l leicht erhöht. Wir besprachen mit der 
Mutter und Thilo  die Möglichkeit der Durchführung einer genetischen Untersuchung auf das 
Vorliegen eines familiären Mittelmeerfiebers. Diese wurde veranlasst.  
Die Wiedervorstellung zur Verlaufskontrolle sollte nach Erhalt der Befunde erfolgen. Bis dahin 
wird ein Fortführen der aktuellen rein symptomatischen Therapie empfohlen.  
 
Für weitere Fragen stehen wir gerne zur Verfügung und verbleiben mit freundlichen kollegialen 
Grüßen 
 
Arzt 
