# Supplementary material for: Using large language models to extract information from pediatric clinical reports
Source: PLOS Digit Health. 2025 Jul 23;4(7):e0000919. doi: 10.1371/journal.pdig.0000919 (PMC12286318; doi:10.1371/journal.pdig.0000919)
Supplement: S1 File — (TGZ) [file pdig.0000919.s002.tgz › letters/chunk_2/texts/child025^report025^2019-08-15.txt]

Frau 
Dr. Anna Beispiel 
Beispielweg 456 
567890 Beispieldorf 
 
Muster, 15.08.2019 
 
 
Sehr geehrte Frau Kollegin, 
 
wir berichten Ihnen über unseren gemeinsamen Patienten, Linus Muster, geb. am 19.07.2019, 
der sich vom 28.07.2019 bis 08.08.2019 in unserer stationären Behandlung befand. 
 
Diagnosen:   V.a. Late-onset Sepsis  
 
Anamnese:   
Linus war am 28.07. am Nachmittag zu Hause durch Trinkschwäche und 
Berührungsempfindlichkeit aufgefallen.  Die Großmutter hatte abends Temperaturen bis 39 °C 
rektal gemessen, daher erfolgte die Vorstellung in der Notfallambulanz. Bei Aufnahme zeigte 
sich Linus in deutlich reduziertem Allgemeinzustand mit grau-marmoriertem Hautkolorit, 
anstoßender Atmung und Hyperexzitabilität, daher erfolgte die stationäre Aufnahme. 
 
Untersuchungsbefund:  
9 Tage altes männliches Neugeborenes in deutlich reduziertem Allgemein- und gutem 
Ernährungszustand, hyperexzitabel, marmoriert, kühle Akren. Pupillen mittelweit, träge 
Lichtreaktion.  Cor tachykard, Herztöne rein und rhythmisch, kein pathologisches Geräusch. 
Anstoßende Atmung, Lungen beidseits frei belüftet, vesikuläres Atemgeräusch über allen 
Lungenfeldern, Abdomen bei schreiendem Kind eingeschränkt beurteilbar. HNO-Befund 
blande. Keine pathologisch vergrößerten Lymphknoten tastbar. Keine Petechien, kein 
Exanthem. Gewicht 4,2 kg (87. Perz.), Länge 55 cm (86. Perz.) 
 
Laborbefunde bei Aufnahme: siehe beiliegender Befund  
 
Mikrobiologische/Virologische Diagnostik:  
Abstrich Nasen-Rachenraum: Keime der Mund- und Rachenflora, kein Wachstum von 
Pilzen. Negativ auf Respiratorische Viren   
 
Stuhl: Rotavirus-Ag negativ, Adenovirus-Ag negativ, Astrovirus-Ag negativ, NORO-RNA 
negativ   
 
Liquorkultur:   kein Wachstum. 
Virusnachweis (PCR) im Liquor:   unauffällig 
Urinkultur:   Steril, Kein Wachstum.  
 
Blutkultur:  Kein Wachstum. 
 
Sonografie des Schädels:  Unauffälliger Normalbefund. 
 
Therapie, Verlauf und Beurteilung:  
Die stationäre Aufnahme von Linus erfolgte bei Fieber und deutlich reduziertem 
Allgemeinzustand mit der Verdachtsdiagnose einer Late-onset Sepsis.  Aufgrund des 
schlechten Allgemeinzustandes wurde eine empirische parenterale antibiotische Therapie mit Cefotaxim und Gentamycin eingeleitet. Das CRP war zum Aufnahmezeitpunkt noch nicht 
erhöht, erreichte aber am Folgetag einen Maximalwert von 4,7 mg/dl. Unter der antibiotischen 
Therapie kam es zur raschen Entfieberung. In der Überwachung waren Linus Vitalparameter 
allzeit stabil. Bei gebessertem Trinkverhalten konnte die Infusion reduziert und nach 4 Tagen 
beendet werden. Ein Erregernachweis gelang in der ausgedehnten infektiologischen 
Diagnostik nicht.  
Bei deutlich gebessertem Allgemeinzustand konnte Gentamycin nach 6 Tagen abgesetzt und 
beendet werden. Der Gentamycin-Spiegel befand sich während der Therapie im Normbereich. 
 
Wir konnten Linus am 08.08.2019 in gutem Allgemeinzustand in Ihre ambulante Betreuung 
entlassen. 
 
Medikation bei Entlassung:  
Vitamin D 500 IE 1x täglich 
 
Für weitere Rückfragen stehen wir gerne zur Verfügung. 
 
Mit freundlichen Grüßen 
Arzt 
