# Supplementary material for: Using large language models to extract information from pediatric clinical reports
Source: PLOS Digit Health. 2025 Jul 23;4(7):e0000919. doi: 10.1371/journal.pdig.0000919 (PMC12286318; doi:10.1371/journal.pdig.0000919)
Supplement: S1 File — (TGZ) [file pdig.0000919.s002.tgz › letters/chunk_2/texts/child024^report024^2023-04-14.txt]

Frau Dr. Carolin Fakultativ 
Anonymer Weg 3 
0123465 Anonymous 
 
 
         Beispielstadt, 14.04.2023 
 
Patient: Emma Muster, geb. 02.01.2017 
 
Sehr geehrte Frau Kollegin, 
 
wir berichten Ihnen über o. g. Patientin, der sich vom 02.04.2023 bis zum 07.04.2023 auf 
unserer Kinderintensivstation und vom 07.04.2023 bis zum 12.04.2023 auf unserer 
Normalstation in Behandlung befand. 
 
Diagnosen:  Langstreckige Sinusvenenthrombose des Sinus sagittalis superior 
Erhöhter Liquordruck 
 
Anamnese: 
Wir übernahmen Emma von unserer Kinderintensivstation. Bezüglich des ausführlichen 
Verlaufs sei auf den Bericht unserer Kollegen von der Intensivstation verwiesen. In den letzten 
Tagen habe Emma Symptome eines Infektes gehabt. Bei Verschlechterung und 
Nüchternerbrechen stellte sie sich in unserer Notfallambulanz vor. Aufgrund des 
Nüchternerbrechens erfolgte eine cCT-Untersuchung, welche eine langstreckige ausgedehnte 
Sinusvenenthrombose des Sinus sagittalis zeigte. Daraufhin wurde Emma auf unsere 
Intensivstation aufgenommen. Dort wurde bei unklarer Symptomatik eine antibiotische 
Therapie bei Verdacht auf Meningitis begonnen. Nachdem die Lumbalpunktion keinen Hinweis 
auf eine Infektion ergab, wurde die Therapie wieder beendet. Während des 
Intensivaufenthaltes zeigte sich immer wieder eine Symptomatik von erhöhten Hirndruck, 
insbesondere mit Bradykardien weswegen zeitweise Lumbalpunktionen erforderlich waren. 
Ferner wurde eine Therapie mit Azetazolamid begonnen. Aufgrund der Thrombose erhielt 
Emma Therapie mit Clexane. Bei gebessertem Allgemeinzustand konnte Emma am 
07.04.2023 auf unsere Normalstation übernommen werden. 
 
Körperlicher Untersuchungsbefund bei Übernahme:   
Guter Allgemein- und Ernährungszustand, Gewicht 19,5 kg (21. Perzentile), Größe 123 cm 
(75. Perzentile). Puls 80/min, RR 102/67 mmHg. Räumlich zeitlich, situativ und zur Person 
orientiert, aktuell deutlich müde. Pupillen rund, isokor. Direkte und konsensuelle Lichtreaktion 
beidseits prompt und seitengleich. Reagiert altersentsprechend. Kraft 5/5, Koordination 
altersentsprechend. Herzaktion rhythmisch, normofrequent, Herztöne rein, Systole und 
Diastole frei. Vesikuläres Atemgeräusch beidseits, seitengleich belüftet, keine 
Rasselgeräusche. Abdomen weich, keine Resistenzen, kein Druckschmerz, Darmgeräusche 
über allen 4 Quadranten lebhaft. Keine Hepatosplenomegalie. Nierenlager frei, Wirbelsäule 
nicht klopfschmerzhaft. Rachen und Trommelfelle nicht einsehbar. 
 
Labor:  Siehe Befund anbei. 
 
Diagnostik: 
Ultraschall Abdomen: Unauffällige Abdomensonografie. 
 
Echokardiografie: Unauffälliger echokardiografischer Befund. 
 Langzeit-EKG:  Beurteilung: Unauffälliger Befund.  
 
Liquoruntersuchung:   PCR negativ, kein Wachstum von Bakterien in der Kultur  
 
Zusammenfassung: 
Wir übernahmen die 6-jährige Emma bei bekannter langstreckiger Sinusvenenthrombose des 
Sinus sagittalis superior von der Kinderintensivstation zur weiteren Überwachung. Emma war 
während des Überwachungszeitraums durchgehend kardiorespiratorisch stabil, insbesondere 
zeigten sich keine Bradykardien. Zusätzlich bestanden keine Hirndrucksymptome. Im 24h-
EKG zeigte sich ein Normalbefund. Ebenso war die Echokardiografie unauffällig. Die Therapie 
mit Clexane und Azetazolamid wurde fortgeführt. Eine Liquorpunktion im Verlauf ergab einen 
normalen Druck. Die Antikoagulationstherapie wurde im Verlauf auf Rivaroxaban umgestellt. 
Auch die Therapie mit Azetazolamid konnte reduziert werden.  
Die bereits auf der Intensivstation begonnene Diagnostik zur Ursachenfindung der 
Sinusvenenthrombose wurde fortgeführt. Eine intraabdominelle Raumforderung konnte mittels 
Abdomensonografie ausgeschlossen werden. Die Gerinnungsdiagnostik blieb unauffällig. 
Letztlich konnte die Ursache nicht eindeutig geklärt werden. 
Bei gebessertem Allgemeinzustand konnten wir Emma nach Hause entlassen. 
 
Empfehlungen: 
 Wiedervorstellung in der neurologischen Ambulanz zur Verlaufskontrolle. 
 Wiedervorstellung in der Gerinnungsambulanz zur Verlaufskontrolle. 
 cMRT im Verlauf. 
 Ambulante augenärztliche Vorstellung zur Kontrolle einer möglichen Stauungspapille. 
 
Medikation bei Entlassung: 
 Azetazolamid 1 x 250 mg per os 
 Rivaroxaban 2 x 5 mg per os 
 
Wir danken für die Zusammenarbeit bei der Betreuung des Patienten und stehen für 
Rückfragen jederzeit gerne zur Verfügung.  
 
Mit freundlichen Grüßen 
Arzt 
