# Supplementary material for: Using large language models to extract information from pediatric clinical reports
Source: PLOS Digit Health. 2025 Jul 23;4(7):e0000919. doi: 10.1371/journal.pdig.0000919 (PMC12286318; doi:10.1371/journal.pdig.0000919)
Supplement: S1 File — (TGZ) [file pdig.0000919.s002.tgz › letters/chunk_2/texts/child023^report023^2023-11-26.txt]

Musterpraxis 
Beispielstraße 2 
123 Musterstadt 
 
 
Muster, 26.11.2023 
 
 
 
 
Anyone, Anna, *22.10.2023 
 
 
Sehr geehrte Frau Kollegin, sehr geehrter Herr Kollege, 
 
wir berichten über o. g. Patientin, welche sich am 06.11.2023 in unserer Stoffwechselambulanz 
vorstellte. 
 
Diagnose:   Biotinidasemangel 
 
Therapie zum Vorstellungszeitpunkt:   Biotin 1 x 5 mg/d 
      Vitamin D 500 IE/d 
 
Anamnese: 
Anna wurde in unserer Stoffwechselambulanz vorgestellt, da im Neugeborenenstoffwechsel-
Screening und in der Kontrolle eine erniedrigte Biotinidaseaktivität aufgefallen war. Daraufhin 
wurde bereits eine Substitution mit Biotin begonnen. Anna ist das erste Kind gesunder Eltern. 
Die Schwangerschaft und die Perinatalperiode seien unauffällig gewesen. 
Familienanamnestisch werden keine relevanten Erkrankungen angegeben. Die Eltern 
berichten von keinen Problemen zu Hause. Anna werde voll gestillt und gedeiht darunter gut. 
Die Medikamentengabe erfolge problemlos. 
 
Untersuchungsbefund: 
Zwei Wochen altes weibliches Neugeborenes in gutem Allgemein- und Ernährungszustand, 
unauffälliger pädiatrisch-internistischer Untersuchungsbefund, orientierend 
altersentsprechende neurologische Entwicklung 
 
Beurteilung und Prozedere: 
Im Neugeborenen-Screening wurde eine reduzierte Biotinidaseaktivität von 15,5 % 
festgestellt. Definitionsgemäß liegt bei einer Aktivität zwischen 10 und 30 % ein partieller 
Biotinidasemangel vor. Bei einer Aktivität unter 10 % besteht ein klassischer 
Biotinidasemangel. In der Bestätigungsdiagnostik bestätigte sich dieser Befund. Den Eltern 
wurde erklärt, dass es sich bei einem Biotinidasmangel um eine autosomal rezessive 
Erkrankung handelt, bei der das Vitamin Biotin nicht in ausreichender Menge produziert 
werden kann. Es ist jedoch ein essentielles Coenzym verschiedener Carboxylasen, deren 
verminderte Funktion zu einem Krankheitsbild mit metabolischer Azidose, Krampfanfällen, 
Ataxie, muskulärer Hypotonie, Hörverlust, Optikusatrophie, Alopezie und Hautsymptomen 
führen kann. Wenn mit der Biotinsubstitution früh begonnen und diese konsequent fortgesetzt 
wird, ist eine völlig normale Entwicklung zu erwarten. Die Therapie sollte mit 5 mg Biotin täglich 
fortgeführt werden. Bei Krankheit sollte die Dosierung vorübergehend auf 10 mg erhöht 
werden.  Da sich die Aktivität der Biotinidase in den ersten 6 Monaten noch leicht ändern kann, ist es 
empfehlenswert, die Bestimmung im 2. Lebenshalbjahr zu wiederholen. Sollte eine 
sogenannte Nachreifung des Enzyms stattfinden, ist die Gabe von Biotin dann eventuell nicht 
mehr notwendig. Sollte die Biotinidaseaktivität zu diesem Zeitpunkt jedoch weiterhin reduziert 
sein, müssen die Biotingaben lebenslänglich erfolgen. Wir bitten um Wiedervorstellung in 
unserer Stoffwechselambulanz im Alter von 8 bis 9 Monaten, bei Fragen oder Problemen 
selbstverständlich jederzeit eher.  
 
Für weitere Fragen stehen wir gerne zur Verfügung und verbleiben mit freundlichen kollegialen 
Grüßen 
Arzt 
