# Supplementary material for: Using large language models to extract information from pediatric clinical reports
Source: PLOS Digit Health. 2025 Jul 23;4(7):e0000919. doi: 10.1371/journal.pdig.0000919 (PMC12286318; doi:10.1371/journal.pdig.0000919)
Supplement: S1 File — (TGZ) [file pdig.0000919.s002.tgz › letters/chunk_2/texts/child022^report022^2016-04-01.txt]

Herr 
Dr. Anton Beispiel 
Beispielweg 456 
567890 Beispieldorf 
 
Muster, 01.04.2016 
 
 
 
Radio, Roman, geboren am 06.01.2016 
 
 
Sehr geehrter Herr Kollege, 
 
wir berichten über Roman Radio, welcher sich vom 08.03.2016 bis zum 12.03.2016 in unserer 
stationären Behandlung befand. 
 
Diagnose:  RSV-Bronchiolitis 
  Respiratorische Partialinsuffizienz 
 
Anamnese: 
Roman ist das 1. Kind gesunder Eltern. Die Familienanamnese ist unauffällig. Roman wurde 
in der 32. Schwangerschaftswoche bei B-Streptokokken Infektion der Mutter spontan geboren. 
Geburtsgewicht 1950 g, Länge 42 cm. Postnatal war keine Beatmung oder CPAP notwendig. 
In den Tagen vor der jetzigen Vorstellung kam es zu Schnupfen und zunehmend mehr Sekret. 
Fieber habe nicht bestanden. Ferner sei der Mutter aufgefallen dass Roman angestrengter 
atme. Er trinke auch insgesamt weniger und habe dünne Stühle. 
 
Aufnahmebefund:  
Zwei Monate alter Säugling in stabilem Allgemeinzustand, gutem Ernährungszustand; wach, 
kein Fieber, Haut rein, Turgor gut, Schleimhäute feucht, Herzaktion rhythmisch, Herztöne rein, 
Lunge: Mäßige subcostale Einziehungen, verschärftes Atemgeräusch ubiquitär, keine 
bronchiale Obstruktion, SpO2 ohne zusätzliche O2-Gabe 87%; Abdomen weich, Leber 
anstoßend, Milz nicht tastbar, Darmgeräusche unauffällig, keine Resistenzen; HNO: Rachen 
leicht gerötet, Rhinitis, Trommelfelle beidseits gerötet 
Gewicht 4700 g 
 
Blutgasanalyse bei Aufnahme: 
pH 7,44, pO2 41,2 mmHg, pCO2 36,5 mmHg, BE 0,8 mmol/l, HCO3 25 mmol/l 
 
Rachenabstrich:  RSV positiv 
 
Therapie und Verlauf: 
Die Aufnahme erfolgte bei RSV-Bronchiolitis. Unter Inhalationstherapie mit Kochsalzlösung, 
Atemtherapie sowie Nasentropfen kam es zu einer baldigen Besserung des 
Allgemeinzustands. Eine Infusionstherapie war bei ausreichenden Trinkmengen nicht 
notwendig. Bis zum 11.03.2016 bestand zusätzlicher Sauerstoffbedarf. Während des 
gesamten Überwachungszeitraums war Roman kardiorespiratorisch stabil. Wir konnten 
Roman am 12.03.2016 aus der stationären Behandlung entlassen. 
 
Medikation bei Entlassung: 
Vitamin D 500 IE/d  
 
Für weitere Rückfragen stehen wir gerne zur Verfügung und verbleiben mit freundlichen 
kollegialen Grüßen 
 
Arzt 
