# Supplementary material for: Using large language models to extract information from pediatric clinical reports
Source: PLOS Digit Health. 2025 Jul 23;4(7):e0000919. doi: 10.1371/journal.pdig.0000919 (PMC12286318; doi:10.1371/journal.pdig.0000919)
Supplement: S1 File — (TGZ) [file pdig.0000919.s002.tgz › letters/chunk_2/texts/child021^report021^2024-01-02.txt]

Frau  
Dr. Anna Beispiel 
Beispielweg 456 
567890 Beispieldorf 
 
Muster, 02.01.2024 
 
 
Muster, Lucia, geboren am 18.11.2018 
 
Sehr geehrte Frau Kollegin, 
 
wir berichten über Lucia Muster, welche sich vom 19.12.2023 bis zum 24.12.2023 in unserer 
stationären Behandlung befand. 
 
Diagnose:   Diabetes mellitus Typ I, Erstmanifestation 
 
Anamnese: 
Lucia habe vor 3 Wochen einen Atemwegsinfekt gehabt und sich davon nicht richtig erholt. 
Zwar seien der Husten und der Schnupfen weitgehend verschwunden, aber irgendwie sei 
Lucia verändert. Sie sei müder als sonst und spiele weniger. Seit einer Woche trinke sie 
außerdem bis zu 3 l am Tag und müsse ständig auf die Toilette. Zudem habe Lucia 
Bauchschmerzen. Erbrechen oder Durchfall werden verneint. Es sei bereits eine Vorstellung 
beim Kinderarzt erfolgt, dort konnte Glukose im Urin nachgewiesen werden. Es bestünden 
keine bekannten Vorerkrankungen und keine bekannten Allergien. Derzeit werden keine 
Medikamente dauerhaft eingenommen. Die Impfungen seien gemäß den allgemeinen 
Empfehlungen erfolgt. 
 
Familienanamnese:   
Lucia habe einen 7-jährigen Bruder der gesund sei. Ebenso seien die Eltern beide gesund. 
 
Aufnahmebefund:  
5-jähriges Mädchen in stabilem Allgemeinzustand, gutem Ernährungszustand; kein Fieber, 
Haut rein, Turgor gut, Schleimhäute feucht, keine Lymphadenopathie. HNO: Trommelfelle 
beidseits spiegelnd, Gehörgänge unauffällig, Rachen nicht gerötet, Tonsillen hyperplastisch, 
keine Beläge. Lunge: gut belüftet, keine Rasselgeräusche, kein Giemen. Cor: Herztöne rein, 
keine pathologischen Herzgeräusche. Abdomen: Weich, kein Druckschmerz, keine 
Hepatosplenomegalie, Darmgeräusche über allen 4 Quadranten auskultierbar. Neurologisch 
bis auf Müdigkeit unauffällig. Gewicht 17,7 kg (P30), Größe 110 cm (P37) 
 
Diagnostik bei Aufnahme: 
Blutzucker: 320 mg/dl 
HbA1c: 9,5% 
C-Peptid: Niedrig 
Antikörpertest: Inselzellantikörper positiv 
 
Therapie und Verlauf: 
Lucia wurde bei Verdacht auf einen Diabetes mellitus auf Station aufgenommen. Es wurde mit 
einer Insulintherapie begonnen, um ihre Blutzuckerspiegel zu normalisieren. Diese konnte in 
Rücksprache mit den Kollegen der Endokrinologie subkutan als Basis-Bolus-Therapie 
begonnen werden. Derzeit erhält Lucia ein langwirkendes Insulin einmal täglich und ein 
kurzwirkendes Insulin vor den Mahlzeiten. Die Dosierung wurde sorgfältig anhand der Blutzuckermessungen und der Kohlenhydrataufnahme angepasst. Eine Ernährungsberatung 
erfolgte im Rahmen des stationären Aufenthalts. Zudem wurde eine Schulung über das 
Diabetesmanagement einschließlich der Anwendung von Insulin und der Überwachung des 
Blutzuckerspiegels durchgeführt, sowie eine Schulung zum Management bei Hypoglykämie. 
Bei stabilen Blutzuckerwerten unter der aktuellen Therapie konnte Lucia am 24.12. entlassen 
werden. 
 
Empfehlungen und Wiedervorstellung: 
 Fortführung der Insulintherapie nach Plan, dieser wurde den Eltern mitgegeben 
 Regelmäßige Blutzuckermessungen mit Führen eines Blutzuckertagebuchs 
 Wiedervorstellung in der pädiatrischen Endokrinologie wie im Rahmen des stationären 
Aufenthaltes von den Eltern vereinbart 
 
Für weitere Rückfragen stehen wir gerne zur Verfügung und verbleiben mit freundlichen 
kollegialen Grüßen 
 
Arzt 
