# Supplementary material for: Using large language models to extract information from pediatric clinical reports
Source: PLOS Digit Health. 2025 Jul 23;4(7):e0000919. doi: 10.1371/journal.pdig.0000919 (PMC12286318; doi:10.1371/journal.pdig.0000919)
Supplement: S1 File — (TGZ) [file pdig.0000919.s002.tgz › letters/chunk_2/texts/child020^report020^2024-01-02.txt]

Frau  
Dr. Anna Beispiel 
Beispielweg 456 
567890 Beispieldorf 
 
Muster, 02.01.2024 
 
Testpatient, Niko, geb. 01.01.2021 
 
Sehr geehrte Frau Kollegin, 
 
wir berichten über o. g. Patienten, der uns am 02.01.2024 in unserer Notfallambulanz 
vorgestellt wurde. 
 
Diagnosen:  3.  unkomplizierter Fieberkrampf 
Infekt der oberen Luftwege 
 
Anamnese: 
Die ausführliche Anamnese dürfen wir als bekannt voraussetzen. Zusammenfassend hat Niko 
bereits zweimal einen unkomplizierten Fieberkrampf gehabt. Weitere Vorerkrankungen 
bestehen nicht. Seit dem Abend vor dem Aufnahmetag besteht Fieber bis 39,0 Grad Celsius. 
Heute am Nachmittag kam es zu einem generalisierten Krampfanfall. Die Eltern berichten, 
dass Niko am ganzen Körper gezuckt habe. Die Lippen verfärbten sich bläulich und es bildete 
sich Schaum vor dem Mund. Insgesamt hat der Anfall etwa 2 Minuten gedauert. Das 
Notfallmedikament wurde nicht gegeben. Der Rettungswagen wurde durch die Eltern 
verständigt und es erfolgte der Transport in unsere Notaufnahme. 
  
Untersuchungsbefund:  
3 Jahre alter Junge in gutem Allgemeinzustand und gutem Ernährungszustand. Reagiert 
adäquat und ist orientiert. HNO-Bereich: Rachen gerötet. TF beidseits leicht gerötet. Rhinitis. 
Abdomen palpatorisch unauffällig, unauffällige Peristaltik in allen Quadranten. Pulmo: 
vesikuläres AG, seitengleich belüftet, Cor: regelmäßige, reine HT. LK-Status: unauffällig. 
Derma: Keine Hämatome oder Petechien.  Neurologischer Status: Unauffällig. Kein 
Meningismus.  
Gewicht: 15,7 kg, Länge: 100 cm. 
 
Blutbild:  Hämoglobin 11,8 g/dl, Leukozyten 5.100 /µl, Thrombozyten 204.000 /µl, HKT 35,8 
%, MCV 80 fl. 
 
Klinische Chemie:  Im Normbereich lagen die Werte für CRP, Blutzucker und Elektrolyte. 
 
Verlauf und Procedere: 
Niko wurde uns bei Zustand nach drittem Fieberkrampf in der Notfallambulanz vorgestellt. In 
der körperlichen Untersuchung war er bereits wieder voll orientiert und es ergaben sich bis auf 
einen Infekt der oberen Luftwege als mögliche Ursache des Fiebers keine Auffälligkeiten. 
Einmalig war die Gabe von Paracetamol zur Fiebersenkung in unserer Notfallambulanz erfolgt. 
Hierunter kam es zu einer schnellen Entfieberung.  
Aufgrund des wiederholten Auftretens der Fieberkrämpfe sollte im Intervall eine EEG-
Untersuchung durchgeführt werden. Aufgrund des Infektes der oberen Luftwege wird eine 
symptomatische Therapie empfohlen. 
Es erfolgte eine erneute Aufklärung der Eltern über Fieberkrämpfe im Kindesalter. Das 
Notfallmedikament habe die Familie bereits zu Hause.  
Für Rückfragen stehen wir Ihnen gerne zur Verfügung und verbleiben mit freundlichen 
kollegialen Grüßen 
 
Arzt 
