# Supplementary material for: Using large language models to extract information from pediatric clinical reports
Source: PLOS Digit Health. 2025 Jul 23;4(7):e0000919. doi: 10.1371/journal.pdig.0000919 (PMC12286318; doi:10.1371/journal.pdig.0000919)
Supplement: S1 File — (TGZ) [file pdig.0000919.s002.tgz › letters/chunk_2/texts/child019^report019^2020-08-05.txt]

Herr 
Dr. Anton Beispiel 
Beispielweg 456 
567890 Beispieldorf 
 
Muster, 05.08.2020 
 
 
Sehr geehrter Herr Kollege, 
 
wir berichten über unseren gemeinsamen Patienten, Benjamin Beispiel, geboren am 
13.04.2016, der sich vom 20.05.2020 bis zum 27.05.2020 in unserer stationären Behandlung 
befand. 
 
Diagnosen:   Hämophilie A 
   Kniegelenksblutung nach Sturz 
 
Anamnese: 
Der 4 Jahre alte Benjamin wird von der Feuerwehr in Begleitung seiner Mutter im Rollstuhl in 
der Notfallambulanz vorgestellt. Er habe Schmerzen und weint. Die Mutter erklärt bei ihrem 
Sohn bestehe eine schwere Hämophilie A weswegen sie in der Hämostaseologie in Betreuung 
seien. Regelmäßige Gaben des Faktor VIII erfolgen nicht. Bisher habe Benjamin zweimal eine 
Gabe benötigt und darunter keine Komplikationen gezeigt. Heute sei es zu einem Sturzereignis 
gekommen und Benjamin habe seither Schmerzen im rechten Kniegelenk. Ferner bestünden 
eine Schwellung und eine ausgeprägte Bewegungseinschränkung. 
 
Untersuchungsbefund: 
Weinender, wacher 4-jähriger Junge, in gutem Allgemein- und Ernährungszustand, rechtes 
Kniegelenk geschwollen überwärmt und nicht belastbar, Berührung und Bewegung des rechten 
Knies sehr schmerzhaft, unauffälliges Hautkolorit, kein Hinweis auf weitere Blutungen, guter 
Hautturgor, Schleimhäute feucht, HNO Status ohne pathologischen Befund, keine Beläge, 
Trommelfelle beidseits blande, Lymphknoten zervikal axillär und inguinal unauffällig, Lunge 
beidseits gut belüftet, keine Rasselgeräusche, Herz: Niedrige Tachykardie mit 120/min, 
Herztöne rein, Abdomen: Darmgeräusche lebhaft, ohne pathologischen Befund, Temperatur 
37,2 °C; Gewicht 16 kg (P 32), Größe 105 (P 52) 
 
Labor: Siehe Kumulativbefund anbei 
 
Zusammenfassung und Beurteilung: 
Benjamin wurde bei Kniegelenksblutung rechts stationär aufgenommen. Es erfolgte eine 
Substitutionstherapie mit Faktor VIII Konzentrat, sowie eine Ruhigstellung des Kniegelenks. 
Ferner wurde eine analgetische Therapie mit Paracetamol begonnen. Durch die Gabe von 
Paracetamol wurden die Schmerzen für Benjamin erträglicher, schmerzfrei war er jedoch erst 
nach 4 Tagen. Die Schwellung des Knies hatte sich bis zu diesem Zeitpunkt nur sehr zögerlich 
zurückgebildet. Eine Punktion wurde in Rücksprache mit den Eltern zunächst nicht 
durchgeführt und sich für ein konservatives Vorgehen entschieden. Ab dem 5. stationären Tag 
erfolgte eine physiotherapeutische Mitbetreuung. Nach vollständigem Rückgang des Ergusses 
konnte Benjamin am 27.05.2020 in Ihre weitere Betreuung entlassen werden. 
 
 Empfehlungen: 
 Fortführung der physiotherapeutischen Therapie 
 Wiedervorstellung in der Gerinnungsambulanz. Termin wird von Eltern vereinbart. 
 
Für weitere Rückfragen stehen wir gerne jederzeit zur Verfügung und verbleiben mit 
freundlichen kollegialen Grüßen  
 
Arzt 
 
