# Supplementary material for: Using large language models to extract information from pediatric clinical reports
Source: PLOS Digit Health. 2025 Jul 23;4(7):e0000919. doi: 10.1371/journal.pdig.0000919 (PMC12286318; doi:10.1371/journal.pdig.0000919)
Supplement: S1 File — (TGZ) [file pdig.0000919.s002.tgz › letters/chunk_2/texts/child018^report018^2023-10-03.txt]

Herr 
Dr. Anton Beispiel 
Beispielweg 456 
567890 Beispieldorf 
 
Muster, 03.10.2023 
 
Sehr geehrter Herr Kollege, 
 
wir berichten über Paula Probe, geboren am 21.07.2007, die sich am 25.09.2023 in unserer 
Ambulanz vorstellte. 
 
Diagnose:   Chronische Kopfschmerzen  
 
Anamnese:   
Seit 13 Monaten bestünden mehrmals pro Woche Kopfschmerzen. Diese seien am ganzen 
Kopf lokalisiert. Die Kopfschmerzen treten meistens in der Schule bzw. nach der Schule auf, 
seien jedoch auch an freien Tagen vorhanden. Lärm verstärke die Schmerzen. Die Schmerzen 
dauern circa 1 - 2 h an und seien drückend. Zusätzliche Symptome wie Übelkeit, Erbrechen, 
Schwindel, Sehstörungen, Sprachprobleme seien nicht vorhanden. Auch vor den 
Kopfschmerzen treten diese Symptome nicht auf. Die Schmerzstärke liegt meistens bei 7 auf 
einer Skala von 1-10. Besserung trete durch Hinlegen, Schlafen oder sich ablenken ein. Selten 
werde auch Ibuprofen eingenommen, worunter eine Besserung eintrete. 
Paula besucht die Realschule und ihre Leistungen sind gut.  
Die letzte augenärztliche Untersuchung fand vor circa 2 Jahren statt und zeigte einen 
unauffälligen Befund.  
Paula ist das dritte von drei Kindern. Ein älterer Bruder und eine ältere Schwester seien beide 
gesund. Die Eltern seien ebenfalls gesund. In der Familie seien keine Kopfschmerzen bekannt. 
Paula habe keine bekannten Vorerkrankungen. 
 
Untersuchungsbefund:   
16 Jahre alte Patientin in gutem Allgemein- und gutem Ernährungszustand. Pädiatrisch-
internistisch unauffälliger Befund. Größe 170 cm (72. Perz.), Gewicht 66 kg (81. Perz.). 
Neurologischer Untersuchungsbefund: Patientin voll orientiert zu Ort, Zeit und Person, adäquat 
reagibel. Hirnnerven: Pupillen seitengleich isokor, prompte direkte, indirekte und konsensuelle 
Lichtreaktion. Okulomotorik ansonsten seitengleich unauffällig. Mimik symmetrisch, restliche 
Hirnnerven soweit beurteilbar unauffällig. Spontanmotorik seitengleich. Kraft und 
Muskeltonus seitengleich und regelrecht. Muskeleigenreflexe seitengleich mittellebhaft 
auslösbar. Sämtliche Gangformen unauffällig. Bipedales Hüpfen, monopedales Hüpfen und 
monopedales Stehen unauffällig. Romberg-Versuch und Finger-Nase-Versuch unauffällig. 
Eudiadochokinese, Finger-Daumen Opposition unauffällig. Sensibilität soweit untersucht 
unauffällig. Kein Meningismus.  
 
Zusammenfassende Beurteilung und Procedere: 
Die jetzt durchgeführte neurologische Untersuchung ergab einen unauffälligen. Die 
Kopfschmerzen lassen sich nicht eindeutig einem bestimmten Kopfschmerztyp zuordnen. Bei 
o.g. Beschwerden empfehlen wir die Durchführung eines MRT des Schädels. Ferner empfehlen 
wir bezüglich der Kopfschmerzen das Führen eines Kopfschmerzkalenders, um diese besser 
einordnen zu können. Zudem sollte auf eine ausreichende Trinkmenge geachtet und der 
Fernseh- und Computerkonsum in Maßen erfolgen. Therapeutisch sollte ein Erlernen einer Entspannungstechnik, z. B. progressive Muskelrelaxation nach Jakobson oder autogenes 
Training in Erwägung gezogen werden und auf ausreichend Bewegung und Sport geachtet 
werden. 
Gerne bieten wir eine Wiedervorstellung zur Reevaluation der Kopfschmerzproblematik an. 
 
Für weitere Fragen stehen wir gerne zur Verfügung und verbleiben mit freundlichen 
kollegialen Grüßen 
Arzt 
