# Supplementary material for: Using large language models to extract information from pediatric clinical reports
Source: PLOS Digit Health. 2025 Jul 23;4(7):e0000919. doi: 10.1371/journal.pdig.0000919 (PMC12286318; doi:10.1371/journal.pdig.0000919)
Supplement: S1 File — (TGZ) [file pdig.0000919.s002.tgz › letters/chunk_2/texts/child017^report017^2022-03-16.txt]

Herr Dr. Beispiel 
Musterstraße 2 
123 Musterstadt 
 
 
Muster, 16.03.2022 
 
Testpatient, Hannes *12.03.2013 
 
Sehr geehrter Kollege, 
 
wir berichten über den o.g. Patienten, der sich am 16.03.2022 in unserer Sprechstunde 
vorstellte.  
 
Diagnosen:  Chronische Obstipation 
  Bauchschmerzen 
 
Anamnese: 
Hannes stellt sich zur Abklärung von Bauchschmerzen in unserer Sprechstunde vor. Diese 
bestünden bereits seit einigen Wochen und treten intermittierend auf. Neben den 
Bauchschmerzen habe Hannes auch zeitweise Schmerzen beim Stuhlgang. Dieser sei 
manchmal sehr hart und es sei auch zeitweise zu hellroten Blutauflagerungen auf dem 
Toilettenpapier gekommen. Erbrechen bestünde nicht auch kein Durchfall. Er ernähre sich 
normal. Die Miktion sei regelhaft. Weitere Symptome wie Müdigkeit, Appetitlosigkeit, Fieber 
oder Nachtschweiß, sowie Gewichtsverlust wurden verneint. 
Hannes habe sich normal entwickelt und sei immer gut gediehen. Er habe keine bekannten 
Vorerkrankungen und nehme keine Medikamente dauerhaft ein. Es seien bei ihm keine 
Allergien bekannt. 
 
Familienanamnese:  Leer hinsichtlich chronisch-entzündlicher Darmerkrankungen 
Impfanamnese:  Nach STIKO 
 
Untersuchungsbefund: 
9-jähriger Junge in gutem Allgemeinzustand. Guter Ernährungszustand. Cor: Reine 
regelmäßige Herzaktion, keine pathologischen Geräusche. Lunge: Frei, seitengleich belüftet, 
vesikuläres Atemgeräusch. Abdomen: Weich, regelrechte Peristaltik, keine 
Hepatosplenomegalie, leichter Druckschmerz im linken Unterbauch, tastbare Stuhlwalze im 
linken Unterbauch. HNO: Rachen blande, keine Beläge, Trommelfelle beidseits reizlos. 
Anogenital keine Auffälligkeiten. 
Größe 137 cm (P 53), Gewicht 31 kg (P 54)  
 
Zusammenfassung und Beurteilung: 
Hannes wurde uns aufgrund von Bauchschmerzen in der Sprechstunde vorgestellt. In der 
körperlichen Untersuchung zeigte sich eine tastbare Stuhlwalze im linken Unterbauch bei 
ansonsten unauffälligem Befund. Im Rahmen der ambulanten Vorstellung erhielt Hannes ein 
Klysma, worunter Stuhlgang abgesetzt werden konnte. Im Anschluss gab Hannes sofort eine 
Besserung der Beschwerden an. Aufgrund der berichteten Symptomatik sowie der raschen 
Besserung nach den abführenden Maßnahmen gehen wir bei den Bauchschmerzen am 
ehesten von einer Folge einer habituellen Obstipation aus. Mit Hannes und seinen Eltern 
wurde bei Verdacht auf eine chronische Obstipation eine Therapie mit Macrogol über mehrere 
Wochen besprochen. Ferner erfolgte eine Aufklärung über ausgewogene Ernährung zur 
Vermeidung weiterer Bauchschmerzepisoden.  Sollte es im weiteren Verlauf zu keiner Besserung und eine Persistenz der 
Bauchschmerzsymptomatik kommen, kann gerne eine Wiedervorstellung in unserer 
Sprechstunde erfolgen. 
 
Medikation: 
Movicol junior 2 x 1 Beutel pro Tag bis der Stuhlgang eine normale weiche Konsistenz hat 
 
Für Rückfragen stehen wir Ihnen gerne zur Verfügung und verbleiben mit freundlichen 
kollegialen Grüßen 
Arzt 
