# Supplementary material for: Using large language models to extract information from pediatric clinical reports
Source: PLOS Digit Health. 2025 Jul 23;4(7):e0000919. doi: 10.1371/journal.pdig.0000919 (PMC12286318; doi:10.1371/journal.pdig.0000919)
Supplement: S1 File — (TGZ) [file pdig.0000919.s002.tgz › letters/chunk_2/texts/child016^report016^2023-03-16.txt]

Herr Dr. Beispiel 
Musterstraße 2 
123 Musterstadt 
 
 
Muster, 16.03.2023 
 
Anonym, Alissa, geb. am 02.02.2018 
 
Sehr geehrter Herr Kollege,  
 
wir berichten über o.g. Patientin, die sich am 03.02.2023 in unserer Notfallambulanz 
vorstellte.  
 
Diagnose:   Stomatitis aphthosa 
 
Anamnese:   
Seit 4 Tagen habe Alissa gruppiert stehende Bläschen am linken Mundwinkel, seit 3 Tagen 
esse sie zunehmend weniger und habe Fieber, welches sich mit Paracetamol senken ließe. 
Die Mutter habe bis vor einigen Tagen selbst einen Lippenherpes gehabt.  
 
Untersuchungsbefund:   
5 Jahre altes Mädchen in gutem Allgemein- und Ernährungszustand. Herz und Lungen 
auskultatorisch unauffällig, Abdomen weich und druckschmerzfrei, ohne tastbare Resistenzen. 
HNO-Befund gruppiert stehende Bläschen am linken Mundwinkel, enoral aphthöse Läsionen, 
keine Lymphknoten tastbar. Guter Turgor, Gewicht 20 kg (65. Perzentile), Länge 111 cm (50. 
Perzentile) 
 
Therapie:   
In der körperlichen Untersuchung zeigten sich bei Alissa gruppiert stehende Bläschen am 
linken Mundwinkel, sowie aphthöse Läsionen enoral. Im Rahmen der ambulanten Vorstellung 
erfolgte ein Trinkversuch, welcher erfolgreich war. Die Schmerzen sprachen gut auf Ibuprofen 
an.  
Wir besprachen mit der Mutter eine Fortführung der Therapie mit Ibuprofen oder Paracetamol 
bei Schmerzen sowie die Anwendung einer oralen Stomatitislösung. 
Ferner wurde eine Aciclovir haltige Salbe für die lokale Therapie der gruppiert stehenden 
Bläschen verschrieben.  
 
Empfehlung:   
Fortführung der symptomatischen Therapie 
Wiedervorstellung bei ausbleibender Besserung und zur Verlaufskontrolle beim Kinderarzt in 
2 Tagen 
 
Mit freundlichen Grüßen 
Arzt 
