# Supplementary material for: Using large language models to extract information from pediatric clinical reports
Source: PLOS Digit Health. 2025 Jul 23;4(7):e0000919. doi: 10.1371/journal.pdig.0000919 (PMC12286318; doi:10.1371/journal.pdig.0000919)
Supplement: S1 File — (TGZ) [file pdig.0000919.s002.tgz › letters/chunk_2/texts/child015^report015^2024-05-08.txt]

Frau  
Dr. Mustermann 
Musterstraße 1 
123 Musterstadt 
 
 
Muster, 08.05.2024 
 
 
Beispiel, Sophie, geboren am 15.03.2014 
 
Sehr geehrte Frau Kollegin, 
 
wir berichten über o. g. Patientin die sich am 20.04.2024 in unserer Ambulanz vorstellte. 
 
Diagnose:   V.a. Purpura Schönlein-Henoch 
 
Anamnese:  Sophie habe seit 3 Tagen Hautausschläge am Gesäß und an den unteren 
Extremitäten. Die Läsionen sind purpurfarben, nicht wegdrückbar und überwiegend 
symmetrisch verteilt. Zudem klagt Sofie über leichte Gelenkschmerzen im Bereich der Knöchel 
und Knie, jedoch ohne signifikante Schwellung oder anhaltende Bewegungseinschränkung. Es 
bestehen kein Fieber, keine abdominalen Schmerzen und keine vorherigen ähnlichen 
Episoden. Ödeme sind nicht aufgetreten. Auch besteht keine sichtbare Hämaturie. Die Miktion 
sei regelrecht. Der Stuhlgang sei unauffällig. 
 
Untersuchungsbefund: 
Allgemeinzustand: gut, altersentsprechend entwickelt 
Vitalzeichen: Stabil 
Hautbefund: Multiple palpable Purpura an Gesäß und Beinen 
Herz: Herztöne rein und rhythmisch, keine pathologischen Geräusche 
Lunge: Frei, seitengleich belüftet 
Abdomen: Weich, regelrechte Peristaltik, keine Hepatosplenomegalie 
HNO: Rachen blande, Trommelfelle beidseits reizlos und spiegelnd 
Gelenkstatus: Leichte Arthralgien im Bereich der Sprunggelenke und Kniegelenke beidseits 
ohne akute Entzündungszeichen 
Auxologie: Größe 137 (P 26), Gewicht 31 kg (P 32) 
 
Urinanalyse:  Keine Proteinurie, keine Hämaturie 
Labor: Unauffällig, keine Zeichen von Anämie oder erhöhten Entzündungsparametern 
Sonografie des Abdomens:  Keine Lymphadenopathie, altersentsprechender Normalbefund 
 
Zusammenfassung und Beurteilung: 
Sophie präsentierte sich in gutem Allgemeinzustand. In der körperlichen Untersuchung zeigten 
sich palpable Purpura und es bestanden Gelenkschmerzen im Bereich der Sprunggelenke und 
Kniegelenke beidseits, wobei keine Schwellungen oder Bewegungseinschränkungen 
vorhanden waren. Aufgrund der Klinik ist am ehesten von einer Purpura Schönlein-Henoch 
auszugehen. Die Urinuntersuchung ergab keinen Hinweis auf eine Nierenbeteiligung. Zur 
Therapie der Gelenkschmerzen wurde Ibuprofen mit 300 mg 3x/d für 5 Tage verordnet. Die 
Hautläsionen bedürfen keiner spezifischen Behandlung und sollten sich selbstständig 
zurückbilden.  
Empfehlungen: 
 Fortführung der Therapie mit Ibuprofen 3 x 300 mg/d für 5 Tage 
 Regelmäßige Nachkontrollen der Urinwerte mittels Urin-Stix zur frühzeitigen Erkennung 
einer eventuellen Nierenbeteiligung  
 Bei Verschlechterung des Zustandes oder neu auftretenden Symptomen sollte eine 
umgehende Wiedervorstellung erfolgen. 
 
Für weitere Fragen stehen wir gerne zur Verfügung und verbleiben mit freundlichen kollegialen 
Grüßen 
 
Arzt 
