# Supplementary material for: Using large language models to extract information from pediatric clinical reports
Source: PLOS Digit Health. 2025 Jul 23;4(7):e0000919. doi: 10.1371/journal.pdig.0000919 (PMC12286318; doi:10.1371/journal.pdig.0000919)
Supplement: S1 File — (TGZ) [file pdig.0000919.s002.tgz › letters/chunk_2/texts/child014^report014^2023-08-12.txt]

Frau  
Dr. Mustermann 
Musterstraße 1 
123 Musterstadt 
 
Muster, 12.08.2023 
 
 
Sehr geehrte Frau Kollegin, 
 
wir berichten Ihnen über Tobias Example, geb. 20.06.2020, der sich vom 19.07.2022 bis 
25.07.2022 in unserer stationären Behandlung befand. 
 
Diagnose:   Pneumonie mit respiratorischer Partialinsuffizienz 
Nachweis von Streptococcus pneumoniae 
 
Anamnese: 
Der 2-jähriger Tobias wurde uns bei zunehmendem Husten und Atemanstrengung vorgestellt. 
Er trinke nicht mehr gut. Zusätzlich bestünde bei ihm seit zwei Tagen Fieber über 39,5°C. 
Dieses lasse sich mit Paracetamol nur schwer senken.  
 
Körperlicher Untersuchungsbefund:  
Stabiler Allgemein- und Ernährungszustand, Gewicht 13 kg (60. Perzentile), Größe 93 cm (90. 
Perzentile). Puls 110 /Min. RR 122/77 mmHg. Haut: rosiges Hautkolorit, KFZ 3s. Cor: 
Herzaktionen rhythmisch, normofrequent, kein pathologisches Herzgeräusch. Pulmo: 
beidseits belüftet, rechts basal Rasselgeräusche, zum Teil verschärftes Atemgeräusch, 
Tachydyspnoe. Abdomen: weich, keine Resistenzen, kein Druckschmerz, Darmgeräusche über 
allen 4 Quadranten regelrecht, keine Hepatosplenomegalie.  
 
Labor: Siehe Kumulativbefund anbei. 
 
Röntgen-Thorax: 
Beurteilung: Infiltrate im Sinne einer Pneumonie 
 
Zusammenfassung: 
Tobias wurde bei Tachydyspnoe mit zusätzlichem Sauerstoffbedarf auf unsere Station 
aufgenommen. Laborchemisch zeigten sich deutlich erhöhte Entzündungswerte sowie eine 
Leukozytose. Im Röntgen des Thorax ergab sich das Bild einer Pneumonie. Daher wurde mit 
einer antibiotischen Therapie begonnen. Als Erreger konnte Streptococcus pneumoniae 
nachgewiesen werden. Die initial begonnene antibiotische Therapie mit Ampicillin/Sulbactam 
wurde daraufhin auf Ceftriaxon umgestellt. Unter der Therapie waren die Entzündungswerte 
rückläufig und der Patient im Verlauf klinisch gebessert. Fieber trat während des Aufenthaltes 
nur am ersten Tag auf. Sauerstoffbedarf bestand über drei Tage. Im Verlauf kam es zum 
moderaten transienten Anstieg der Leberwerte.  
Bei klinischer sowie radiologischer Befundbesserung konnte die i.-v.-antibiotische Therapie 
auf eine orale Therapie umgestellt werden.  
Tobias konnte am 25.07.2022 in gutem Allgemeinzustand entlassen werden.  
 
Empfehlungen: 
• Fortführung der oralen antibiotischen Therapie mit Amoxicillin/ Clavulansäure  
 
Wir danken für die Zusammenarbeit bei der Betreuung des Patienten und stehen für 
Rückfragen jederzeit gerne zur Verfügung. 
 Mit freundlichen Grüßen 
 
Arzt 
