# Supplementary material for: Using large language models to extract information from pediatric clinical reports
Source: PLOS Digit Health. 2025 Jul 23;4(7):e0000919. doi: 10.1371/journal.pdig.0000919 (PMC12286318; doi:10.1371/journal.pdig.0000919)
Supplement: S1 File — (TGZ) [file pdig.0000919.s002.tgz › letters/chunk_2/texts/child013^report013^2022-07-12.txt]

Herr 
Dr. Mustermann 
Musterstraße 1 
123 Musterstadt 
 
Muster, 12.07.2022 
 
Test, Thomas, * 20.05.2021 
 
Sehr geehrte Herr Kollege, 
 
wir berichten über o. g. Patienten, der sich am 28.05.2022 auf unserer Tagesstation vorstellte. 
 
Diagnose:   Zöliakie 
Bauchschmerzen 
Gedeihstörung 
 
Anamnese: 
Thomas wird uns vor einer Woche in der gastroenterologischen Sprechstunde vorgestellt, 
nachdem im Rahmen der U6 aufgefallen sei, dass er Gewicht verloren habe. Die Mutter 
berichtet, dass er zudem in letzter Zeit misslaunig sei und viel weine. Sie vermute 
Bauchschmerzen. Das sei auch bereits anderen Müttern in der Krabbelgruppe aufgefallen. Er 
wolle außerdem nicht mehr essen, setz aber täglich voluminöse Stühle ab, die sauer riechen. 
Davor habe es keine Probleme gegeben. Eine spezielle Ernährung erfolge nicht. Beim 
Kinderarzt sei eine unzureichende Gewichtszunahme aufgefallen. 
Bekannte Allergien bestünden bei Thomas nicht. Er sei bisher gemäß den Empfehlungen 
geimpft. 
An Medikamenten nehme er Vitamin-D ein. 
 
Körperlicher Untersuchungsbefund: 
Gewicht 8,1 kg (P5), Größe 75 cm (P28), 12 Monate alter Junge in stabilem Allgemeinzustand, 
Haut eher blass, Herztöne rein und rhythmisch, Lunge frei, seitengleich belüftet, vesikuläres 
Atemgeräusch, Abdomen: Meteorismus, reichlich flüssigkeitsgefüllte Darmschlingen, keine 
Hepatosplenomegalie soweit beurteilbar, Rachen blande, Trommelfelle beidseits reizlos 
 
Labor: Siehe Kumulativbefund anbei 
 
Ösophagogastroduodenoskopie vom 28.05.2022: Befund vereinbar mit Zöliakie  
 
Zusammenfassung und Beurteilung: 
Bei Thomas zeigte sich in der körperlichen Untersuchung ein Kreuzen der Perzentilen von der 
10. Perzentile auf die 5. Perzentile. Insgesamt war das Hautkolorit blass. Stehende Hautfalten 
zeigten sich nicht. Aufgrund der Anamnese wurde bei Verdacht auf eine Zöliakie eine 
serologische Untersuchung veranlasst, in der Transglutaminase Antikörper vom IgA-Typ 
nachgewiesen werden konnten. Eine Anämie bestand nicht. Ferner lagen die Eisen- und 
Leberwerte im Normbereich. Ebenso konnte ein Eiweißmangel ausgeschlossen werden und 
auch die Gerinnungsparameter und Schilddrüsenwerte ergaben keine Auffälligkeiten. 
Aufgrund des Befundes erfolgte im Rahmen der Vorstellung die Durchführung einer 
Dünndarmbiopsie zur Sicherung der Diagnose einer Zöliakie vereinbart. Die Untersuchung 
konnte komplikationslos durchgeführt werden. Hierbei bestätigte sich die Verdachtsdiagnose. Die Therapie der Erkrankung besteht in einer konsequenten, lebenslangen glutenfreien Diät. 
Ein Termin für eine Ernährungsberatung wird der Familie noch mitgeteilt. Ein Termin zur 
Verlaufskontrolle wurde von der Familie vereinbart. 
 
Für weitere Fragen stehen wir gerne zur Verfügung und verbleiben mit freundlichen Grüßen  
 
Arzt 
