# Supplementary material for: Using large language models to extract information from pediatric clinical reports
Source: PLOS Digit Health. 2025 Jul 23;4(7):e0000919. doi: 10.1371/journal.pdig.0000919 (PMC12286318; doi:10.1371/journal.pdig.0000919)
Supplement: S1 File — (TGZ) [file pdig.0000919.s002.tgz › letters/chunk_2/texts/child012^report012^2016-08-20.txt]

Frau  
Dr. Anna Beispiel 
Beispielweg 456 
67890 Beispieldorf 
 
Muster, 20.08.2016 
 
Testbaby, Selma, *10.08.2016 
 
 
Sehr geehrte Frau Kollegin, 
 
wir berichten über den stationären Aufenthalt der o. g. Patientin vom 16.08.2016 bis 
18.08.2016. 
 
Diagnosen:   Hyperbilirubinämie 
 
Anamnese:  Selma ist das 1. Kind der Eltern, sie wurde per sekundärer Sectio in der 37+3 
SSW komplikationslos geboren. Es kam postnatal zu keinen Komplikationen. Mekonium wurde 
zeitgerecht abgesetzt. Aufgrund einer Hyperbilirubinämie war bereits am 2. Lebenstag eine 
Fototherapie erforderlich. Nach der Entlassung aus der Geburtsklinik ergab eine 
Kontrolluntersuchung des Bilirubins erneut ein Anstieg des Wertes, weswegen eine 
Vorstellung bei uns erfolgt. Das Trinkverhalten von Selma sei gut.  
 
Untersuchungsbefund:  6 Tage altes Neugeborenes, rosig-ikterisch. Fontanelle im Niveau, 
weich. Kapilläre Füllungszeit <2 sek. Seitengleiche Spontanmotorik. Pulmo: Seitengleiches 
Atemgeräusch, keine Rasselgeräusche. Cor: Herztöne rein und rhythmisch, keine 
pathologischen Geräusche. Abdomen: Weich, Darmgeräusche rege, keine 
Hepatosplenomegalie. Leistenpulse beidseits vorhanden. Größe 50 cm, Gewicht 3260g. 
 
Laboruntersuchung bei Aufnahme:  Bilirubin gesamt 20,5 mg/dl, Bilirubin direkt 0,8 mg/dl 
 
Zusammenfassung und Beurteilung:  Selma wurde bei Hyperbilirubinämie stationär 
aufgenommen. Es erfolgte eine erneute Fototherapie zunächst über 12 h. Nach einem 
zwischenzeitlichen Abfall kam es zu einem erneuten Anstieg des Bilirubins, weswegen ein 
erneuter Fototherapiezyklus erforderlich war. Im weiteren Verlauf kam es nach einem 
kurzzeitigen nicht fototherapiepflichtigen Anstieg des Bilirubins zu einem spontanen Abfall. Bei 
Entlassung lag der Wert bei 13,2 mg/dl.  
Während des Aufenthalts war das Mädchen jederzeit kardiorespiratorisch stabil und zeigte ein 
gutes Trinkverhalten. Es wurde ab dem 7. Lebenstag auch mit der Gabe von Vitamin-D und 
Fluor begonnen. 
 
Empfehlungen: 
 Kontrolle des Bilirubinwertes in 2 Tagen. 
 Fortführung der Vitamin-D Prophylaxe  
 
Für Rückfragen stehen wir gerne zur Verfügung.  
 
Mit freundlichen Grüßen 
Arzt 
