# Supplementary material for: Using large language models to extract information from pediatric clinical reports
Source: PLOS Digit Health. 2025 Jul 23;4(7):e0000919. doi: 10.1371/journal.pdig.0000919 (PMC12286318; doi:10.1371/journal.pdig.0000919)
Supplement: S1 File — (TGZ) [file pdig.0000919.s002.tgz › letters/chunk_2/texts/child011^report011^2024-02-15.txt]

Frau  
Dr. Anna Beispiel 
Beispielweg 456 
67890 Beispieldorf 
 
Muster, 15.02.2024 
 
 
Sowas, Susanne, geb. am 01.01.2009 
 
Sehr geehrte Frau Kollegin, 
 
wir berichten über o. g. Patientin, welche sich vom 01.01.2024 bis zum 03.01.2024 in unserer 
stationären Behandlung befand. 
 
Diagnose:   Verdacht auf Somatisierungsstörung bei 
 Leistungsminderung 
 Palpitationen 
 Thoraxschmerz 
 Kribbelparästhesien 
 
Anamnese: 
Susanne fühle sich seit 5 Wochen schlechter belastbar als zuvor. Immer wieder verspüre sie 
einige wenige Sekunden andauernden stechenden Schmerz in ihrer Brust. Bereits bei leichten 
Anstrengungen schlage ihr Herz so stark, dass sie es im Hals spüren könne. Der Puls, den sie 
mehrmals täglich kontrolliere, sei dann auch immer so schnell. Die Werte liegen selten unter 
90/min. Sie habe aufgrund der Beschwerden schon mehrmals die Hausärztin aufgesucht. Es 
seien bereits ein EKG und ein Langzeit-EKG abgeleitet, sogar eine Ultraschalluntersuchung des 
Herzens durchgeführt worden. Zusätzlich seien Schilddrüsen- und Blutuntersuchungen 
durchgeführt worden. Aber eine Ursache konnte bisher nicht gefunden werden. Am Morgen in 
der Schule habe sie wieder solche Beschwerden gehabt, zusätzlich habe sie auch nicht richtig 
Luft bekommen und so ein Kribbeln in den Händen verspürt. Ihr sei ganz schlecht geworden, 
sodass sie ihren Klassenlehrer gebeten habe ihre Mutter zu verständigen. Daraufhin erfolgte 
eine Vorstellung in unserer Notfallambulanz. 
Bei Susanne seien keine Vorerkrankungen bekannt. Sie sei bisher noch nicht stationär in einer 
Klinik gewesen. Allergien bestünden bei ihr keine. Ferner nehme sie keine Medikamente 
dauerhaft ein. Die Impfungen seien gemäß den Empfehlungen erfolgt. 
 
Familienanamnese: 
Susanne habe keine Geschwister. Bei der Mutter bestünde eine Hypothyreose. Der Vater sei 
gesund. Der Großvater väterlicherseits habe einen Herzinfarkt gehabt. 
 
Körperlicher Untersuchungsbefund: 
Gewicht 55 kg (46. Perzentile), Größe 166 cm (55. Perzentile), 15-jährige Jugendliche in gutem 
Allgemeinzustand und gutem Ernährungszustand, nervös, voll orientiert, Herzfrequenz 85/min, 
Herztöne rein und rhythmisch, Haut rein, kein Exanthem, Hautturgor gut, Lunge frei, 
seitengleich belüftet, keine Rasselgeräusche, vesikuläres Atemgeräusch, Abdomen weich, 
regelrechte Peristaltik, kein Druckschmerz, keine Hepatosplenomegalie, Rachen blande, 
Trommelfelle beidseits reizlos, neurologisch keine Sensibilitätsstörungen, Kraft obere und untere Extremität 5 von 5, Bizepssehnenreflex und Patellarsehnenreflex unauffällig auslösbar, 
keine Koordinationsstörungen, Eudiadochokinese 
 
Labor: siehe Kumulativbefund anbei 
 
Lungenfunktion:  Keine Auffälligkeiten 
 
Röntgen-Thorax:  altersentsprechender Normalbefund 
 
Zusammenfassung und Beurteilung: 
Susanne stellte sich aufgrund einer subjektiven Leistungsminderung seit 5 Wochen sowie 
Palpitationen und rezidivierenden Thoraxschmerzen einhergehend mit Atemnot und 
Kribbelparästhesien bei uns vor. Im Rahmen des stationären Aufenthaltes konnten 
verschiedene organische Ursachen wie eine Anämie, eine Hyperthyreose, paroxysmale 
Tachykardien, oder auch ein infektiöses Geschehen als Ursache der Beschwerden 
ausgeschlossen werden. So lagen alle Laborwerte im Normbereich und auch die apparative 
Diagnostik ergab keine Auffälligkeiten. Aufgrund der unauffälligen Untersuchungsergebnisse 
in Kombination mit dem Alter der Patientin würden wir die Symptomatik am ehesten im 
Rahmen einer Somatisierungsstörung einordnen. Dies wurde mit Susanne und ihren Eltern 
ausführlich besprochen. Ferner erfolgte im Rahmen des Aufenthaltes eine psychologische und 
physiotherapeutische Mitbetreuung zum Erlernen von Entspannungstechniken bei Auftreten 
der Symptomatik. Wir empfehlen diese auch ambulant fortzuführen, um den bestmöglichen 
Therapieerfolg zu gewährleisten. 
 
Für weitere Fragen stehen wir gerne zur Verfügung und verbleiben mit freundlichen kollegialen 
Grüßen 
 
Arzt 
