# Supplementary material for: Using large language models to extract information from pediatric clinical reports
Source: PLOS Digit Health. 2025 Jul 23;4(7):e0000919. doi: 10.1371/journal.pdig.0000919 (PMC12286318; doi:10.1371/journal.pdig.0000919)
Supplement: S1 File — (TGZ) [file pdig.0000919.s002.tgz › letters/chunk_2/texts/child010^report010^2022-12-05.txt]

Herr 
Dr. Anton Beispiel 
Beispielweg 456 
567890 Beispieldorf 
 
Muster, 05.12.2022 
 
 
Lustig, Leo, geb. am 02.09.2022 
 
Sehr geehrter Herr Kollege, 
 
wir berichten Ihnen über Ihren o. g. Patienten, der sich vom 02.11.2022 bis zum 04.11.2022 in 
unserer stationären Behandlung befand. 
 
Diagnosen:  V.a. kongenitalen Hyperinsulinismus 
 
Anamnese: 
Leo wurde zum Termin geboren. Bereits postnatal fielen bei Leo Hypoglykämien auf. 
Laborchemisch zeigte sich im Rahmen der Hypoglykämie eine deutliche Steigerung des 
Insulins, weswegen die Diagnose eines Hyperinsulinismus gestellt wurde. Es wurde eine 
Therapie mit Diazoxid initiiert. Ferner wurde die Nahrung mit Maltodextrin angereichert. 
Hierunter seien die Blutzuckerwerte stabil gewesen. Aktuell sei die Anreicherung der Nahrung 
pausiert worden. Es sei im Rahmen dessen teils zu niedrigen Blutzuckerwerten gekommen. 
Leo erhalte Pre Nahrung alle 4 h mit 120 - 160 ml. Er habe sich bisher gut entwickelt und sei 
gut gediehen. 
Bis auf die Hypoglykämien sei die Perinatalzeit unauffällig gewesen. 
Familienanamnestisch sei die Anamnese in Bezug auf einen Hyperinsulinismus leer. Die Eltern 
seien nicht konsanguin. 
 
Aktuelle Medikation: 
Diazoxid 3 x 12 mg/d 
Zymafluor 500 IE/d 
 
Körperlicher Untersuchungsbefund: 
Guter Allgemeinzustand. Eutropher Ernährungszustand, proportionierter Körperbau. Guter 
Muskeltonus, altersentsprechende Motorik. Physiologische Säuglings Reflexe. Herztöne rein 
und rhythmisch, Pulmo auskultatorisch unauffällig. Abdomen weich, kein Druckschmerz, keine 
Resistenzen, keine Abwehrspannung, palpatorisch keine Organomegalie. HNO infektfrei, keine 
Lymphadenopathie. Keine Hypertrichose. Männliches Genitale infantil. 
Gewicht 4015 g, Länge 56 cm 
 
Labor: Kumulativbefund anbei 
 
Beurteilung und Prozedere: 
Unter der bisherigen Therapie mit Diazoxid zeigte sich in den Laborkontrollen ein stabiles 
Blutzuckerniveau. Hypoglykämien traten keine auf. Eine versuchsweise Reduktion der 
Diazoxidtherapie führte zu einem Absinken der Blutzuckerwerte. Weswegen die Therapie in o. 
g. Dosis fortgeführt werden sollte. Aufgrund der Notwendigkeit einer Therapie mit Diazoxid ist 
ein kongenitaler Hyperinsulinismus bei Leo hochwahrscheinlich. Mit den Eltern wurde die Durchführung einer genetischen Untersuchung besprochen. Ferner wurde bereits EDTA-Blut 
für die Untersuchung asserviert. 
Wir konnten Leo am 04.11.2022 in gutem Allgemeinzustand nach Hause entlassen und 
vereinbarten einen Termin zur Verlaufskontrolle in unserer Ambulanz in 4 Wochen. 
 
Medikation bei Entlassung: 
Diazoxid 3 x 12 mg/d 
Zymafluor 500 IE/d 
 
Empfehlungen: 
Verlaufskontrolle in der endokrinologischen Sprechstunde in 4 Wochen 
 
Wir bedanken uns für die Zuweisung, stehen für Rückfragen selbstverständlich gerne zur 
Verfügung und verbleiben mit freundlichen kollegialen Grüßen 
 
Arzt 
 
