# Supplementary material for: Using large language models to extract information from pediatric clinical reports
Source: PLOS Digit Health. 2025 Jul 23;4(7):e0000919. doi: 10.1371/journal.pdig.0000919 (PMC12286318; doi:10.1371/journal.pdig.0000919)
Supplement: S1 File — (TGZ) [file pdig.0000919.s002.tgz › letters/chunk_2/texts/child009^report009^2022-02-14.txt]

Praxis Test 
Teststraße 2 
011 Teststadt 
 
          Muster, 14.03.2022 
 
 
 
Fuchs, Rosa, geb. 03.03.2010 
 
Sehr geehrter Kollege, sehr geehrte Kollegin, 
 
wir berichten über o. g. Patientin die sich am 14.03.2022 in unserer zentralen Notfallambulanz 
vorstellte. 
 
Diagnose:  Synkope 
 
Anamnese: 
Rosa wird uns durch ihre Eltern vorgestellt, nachdem ihr heute bei einem Fest schwarz vor 
Augen geworden sei, und sie auch für kurze Zeit bewusstlos gewesen sei. Sie sei zuvor ganz 
blass im Gesicht gewesen und habe ein Rauschen in den Ohren bemerkt. Insgesamt sei sie 
heute viel auf den Beinen gewesen und habe wenig getrunken. Nachdem sie bei dem Fest an 
einer Aufführung beteiligt gewesen sei, sei sie sehr aufgeregt gewesen. Deshalb habe sie auch 
fast nichts essen können. Dies sei das erste Ereignis dieser Art. und ihr sei zuvor kurz schlecht 
geworden, dann etwas schummrig und schließlich schwarz vor Augen. Ein schnelles Hinlegen 
und Heben der Beine habe zu einer raschen Besserung geführt. Zuckungen seien nicht 
beobachtet worden. Rosa habe keine bekannten Vorerkrankungen, keine Allergien und nehme 
keine Medikamente dauerhaft ein. 
Impfungen: Nach STIKO 
 
Körperlicher Untersuchungsbefund: 
12-jähriges Mädchen, voll orientiert zu Ort, Zeit und Person, adäquat reagibel. Haut rein, kein 
Hinweis auf Hämatome, kein Exanthem. Lunge: Seitengleiche Belüftung, vesikuläres 
Atemgeräusch, keine Obstruktion, keine Rasselgeräusche. Herz: Herztöne rein und 
rhythmisch, keine Herzgeräusche. Abdomen: Regelrechte Peristaltik, keine Resistenzen, 
keine Hepatosplenomegalie, kein Druckschmerz. HNO: Rachen blande, Trommelfelle 
beidseits reizlos. Neurologischer Status: Pupillen seitengleich isokor, prompte direkte, 
indirekte und konsensuelle Lichtreaktion. Okulomotorik seitengleich unauffällig. Mimik 
symmetrisch, restliche Hirnnerven soweit beurteilbar unauffällig. Kraft und Muskeltonus 
seitengleich und regelrecht. Muskeleigenreflexe seitengleich mittellebhaft auslösbar. Gang 
unauffällig. Bipedales Hüpfen, monopedales Hüpfen und monopedales Stehen unauffällig. 
Romberg-Versuch und Finger-Nase-Versuch unauffällig. Eudiadochokinese. Sensibilität 
soweit untersucht unauffällig.  
Gewicht 45 kg (59. Perzentile), Größe 155 cm (56. Perzentile) 
 
EKG vom 14.03.2022:  Altersentsprechender Normalbefund mit Sinusrhythmus 
 
Beurteilung und weiteres Vorgehen: 
In der körperlichen Untersuchung zeigte sich bei Rosa kein auffälliger Befund. Ebenso war 
eine EKG-Untersuchung unauffällig. Das geschilderte Ereignis passt am besten zu einer 
neurokardiogenen Synkope. Bei wiederholtem Auftreten empfehlen wir ergänzend zu den bereits erfolgten Untersuchungen noch einen Schellong-Test bzw. eine Kipptisch-
Untersuchung durchführen zu lassen. 
Wir empfehlen auf eine ausreichende Trinkmenge und regelmäßige sportliche Betätigung zu 
achten, sowie regelmäßige Maßnahmen das Herz-Kreislaufsystem zu stärken 
(Wechselduschen etc.). 
 
Mit freundlichen kollegialen Grüßen 
 
Arzt 
