# Supplementary material for: Using large language models to extract information from pediatric clinical reports
Source: PLOS Digit Health. 2025 Jul 23;4(7):e0000919. doi: 10.1371/journal.pdig.0000919 (PMC12286318; doi:10.1371/journal.pdig.0000919)
Supplement: S1 File — (TGZ) [file pdig.0000919.s002.tgz › letters/chunk_2/texts/child008^report008^2016-12-03.txt]

Praxis Test 
Teststraße 2 
011 Teststadt 
 
          Muster, 03.12.2016 
 
 
 
 
Zufall, Tom * 25.10.2014 
 
Sehr geehrter Herr Kollege, 
Sehr geehrte Frau Kollegin, 
 
wir berichten über die Vorstellung des o. g. Patienten am 03.12.2016 in unserer 
Notfallambulanz. 
 
Diagnosen:  Obstruktive Bronchitis 
 
Anamnese: 
Die Vorstellung erfolgte aufgrund eines seit dem Vortag bestehenden Infektes der oberen 
Luftwege. Bei Tom sei seither eine zunehmende Atemarbeit aufgefallen. Es bestünde 
zeitweise Fieber bis 38,9°C, welches sich gut auf Gabe von Paracetamol oder Ibuprofen senken 
lasse. Zudem habe Tom Husten und er habe eine Rhinitis. Insgesamt esse er weniger jedoch 
trinke er gut. Weitere Symptome wie Durchfall oder Erbrechen werden verneint. 
Er habe keine bekannten allergischen Sensibilisierungen und erhalte keine Dauermedikation. 
In der Familie habe eine größere Schwester ebenfalls eine Infektion der oberen Luftwege. 
 
Untersuchungsbefund: 
2 Jahre 1 Monat alter Junge in stabilem Allgemeinzustand; Haut rein, kein Exanthem; Pulmo: 
Seitengleiche Belüftung, ubiquitäres Giemen exspiratorisch mehr als inspiratorisch, 
grobblasige Rasselgeräusche, subcostale und interkostale Einziehungen; Cor: Herztöne rein 
und rhythmisch, keine pathologischen Geräusche; Abdomen: Weich, gebläht, Darmgeräusche 
rege, Milz nicht tastbar, Leber circa 2 cm unter dem Rippenbogen tastbar, keine 
Hepatosplenomegalie; HNO: Trommelfelle beidseits reizlos, Rachenraum gerötet ohne Beläge; 
Größe 91 cm (71. Perzentile), Gewicht 12,3 kg (41. Perzentile) 
 
Blutgasanalyse:  pH 7,35, pCO2 42,5 mmHg, HCO3 22,3 mmol/l, Base Excess -1,2 mmol/l 
 
Zusammenfassende Beurteilung: 
Tom wurde uns bei vermehrter Atemanstrengung in der Notfallambulanz vorgestellt. Die 
Sauerstoffsättigung lag jederzeit über 95%, sodass keine zusätzliche Sauerstoffgabe 
erforderlich war. Aufgrund der pulmonalen Obstruktion erfolgte bei Verdacht auf eine 
obstruktive Bronchitis eine inhalative Therapie mit Salbutamol und Kochsalzlösung. Hierunter 
war die Symptomatik rasch regredient. Die Eltern wurden in die Inhalation eingewiesen. 
 
Empfehlung und weiteres Prozedere: 
 Fortführung der Inhalation mit Salbutamol 3 x 2 Hub pro Tag 
 Nasenspray 3-mal täglich über 5 Tage 
 Bedarfsorientierte Fiebersenkung mit Paracetamol oder Ibuprofen 
 Wiedervorstellung zur Verlaufskontrolle beim Kinderarzt in 2 Tagen 
 Jederzeitige Wiedervorstellung bei Verschlechterung. 
 Für Rückfragen stehen wir jederzeit zur Verfügung. 
 
Mit freundlichen Grüßen 
 
Arzt 
