# Supplementary material for: Using large language models to extract information from pediatric clinical reports
Source: PLOS Digit Health. 2025 Jul 23;4(7):e0000919. doi: 10.1371/journal.pdig.0000919 (PMC12286318; doi:10.1371/journal.pdig.0000919)
Supplement: S1 File — (TGZ) [file pdig.0000919.s002.tgz › letters/chunk_2/texts/child007^report007^2020-03-12.txt]

Frau  
Dr. Mustermann 
Musterstraße 1 
123 Musterstadt 
 
 
Muster, 12.03.2020 
 
 
Anna Beispiel, geboren am 01.01.2016 
 
Sehr geehrte Frau Kollegin, 
 
wir berichten über o. g. Patientin die sich vom 01.02.2020 bis zum 02.02.2020 in unserer 
stationären Behandlung befand. 
 
Diagnose:  Lidphlegmone rechts 
 
Anamnese:  Anna habe seit über 2 Tagen eine zunehmende Schwellung und Rötung am rechten 
Oberlid entwickelt. Sie klage über Schmerzen. Es gab kein vorangegangenes Trauma. Es sind 
keine Allergien oder chronischen Erkrankungen bei Anna bekannt. 
 
Untersuchungsbefund: 
Auxologie: Größe 102 cm, Gewicht 15 kg 
Allgemeinzustand: Wach, weinerlich, ängstlich 
Vitalzeichen: Temperatur 37,8 °C, Herzfrequenz 98/min, Atemfrequenz 22/min 
Lokalbefund am Auge: Deutliche erythematöse Schwellung am rechten Oberlid, mit 
Druckdolenz, Wärme und leichter Ptosis. Kein Ausfluss, Pupillenreaktion auf Licht beidseits 
prompt. 
Sonstiger pädiatrisch-internistischer Untersuchungsbefund unauffällig 
 
Labor: Leukozyten leicht erhöht, CRP erhöht 
 
Augenärztliches Konsil:  Lidphlegmone rechts, Augenbewegungen unauffällig, kein Hinweis 
auf Orbitalphlegmone 
 
Therapie und Verlauf:  Anna wurde bei Lidphlegmone auf unsere Station aufgenommen und 
eine i.v. antibiotische Therapie mit Amoxicillin-Clavulansäure begonnen. Hierunter zeigte sich 
im Verlauf eine rasche Besserung des Lokalbefundes. Wir konnten Anna am 02.02.2020 
wieder nach Hause in die ambulante Betreuung entlassen. 
 
Empfehlung bei Entlassung: 
 Fortführung der antibiotischen Therapie mit Amoxicillin-Clavulansäure über 
mindestens 5 Tage 
 Wiedervorstellung zur Verlaufskontrolle beim Kinderarzt 
 
Für weitere Fragen stehen wir gerne zur Verfügung und verbleiben mit freundlichen kollegialen 
Grüßen 
 
Arzt 
