# Supplementary material for: Using large language models to extract information from pediatric clinical reports
Source: PLOS Digit Health. 2025 Jul 23;4(7):e0000919. doi: 10.1371/journal.pdig.0000919 (PMC12286318; doi:10.1371/journal.pdig.0000919)
Supplement: S1 File — (TGZ) [file pdig.0000919.s002.tgz › letters/chunk_2/texts/child006^report006^2021-12-15.txt]

Frau  
Dr. Anna Beispiel 
Beispielweg 456 
567890 Beispieldorf 
 
Muster, 15.12.2021 
 
 
Sehr geehrte Frau Kollegin, 
 
wir berichten über Florian Fiktion, geboren am 10.10.2010, der sich vom 10.11.2021 bis zum 
14.11.2021 in unserer stationären Behandlung befand. 
 
Diagnose:  Neuroborreliose mit Fazialisparese 
 
Anamnese:  Florian habe am Wochenende erstmals Schmerzen im Kiefergelenk bei weiter 
Kieferöffnung festgestellt. Am Folgetag hätten die Schmerzen im linken Kieferbereich 
zugenommen und der linke Mundwinkel habe herabgehangen. Im Laufe des Tages sei er 
herabhängender Mundwinkel zunehmend gewesen. Zudem habe er ein taubes Gefühl in der 
linken Gesichtshälfte. Außer etwas Schnupfen habe Florian aktuell keine weiteren 
Beschwerden. An einen Zeckenbiss könne er sich nicht erinnern. Die Fragen nach 
Doppelbildern, Schwindel, Gewichtsabnahme, Nachtschweiß oder Erbrechen wurden 
verneint. Ebenso bestünden keine Kopfschmerzen.  
Er nehme keine Medikamente regelmäßig ein und habe keine bekannten Allergien. Die 
Impfungen seien gemäß den allgemeinen Empfehlungen erfolgt. 
 
Untersuchungsbefund:  Größe 148,1 cm (P 58), Gewicht 40,5 kg (P 64), 11 1/12-jähriger 
Junge in gutem Allgemeinzustand und schlankem Ernährungszustand; Hautkolorit blass bis 
rosig, keine Petechien; HNO: Trommelfelle beidseits blande, kein Tragusdruckschmerz, keine 
zervikalen Lymphknotenschwellungen, Rachen dezent gerötet, Tonsillen hyperplastisch, keine 
Beläge; kein Meningismus; Cor: Herztöne rein und regelmäßig; Pulmo: Vesikuläres 
Atemgeräusch beidseits, keine Rasselgeräusche, keine Obstruktion; Abdomen: Weich, keine 
Hepatosplenomegalie, regelrechte Peristaltik; neurologischer Status: Periphere 
Fazialisparese links, Lidschluss inkomplett; Lichtreaktion beidseits prompt, Pupillen isokor, 
Konvergenzreaktion intakt; Augenfolgebewegungen unauffällig; Trigeminus Druckpunkte nicht 
schmerzhaft; grobe Kraft unauffällig; Gelenke frei beweglich, Stand und Gang sicher; Reflexe 
seitengleich auslösbar 
 
Laborbefunde:  Siehe Kumulativbefund anbei 
 
Borrelienserologie im Liquor: positiv 
 
Verlauf und Beurteilung:  Florian wurde bei peripherer Fazialisparese auf unsere Station 
aufgenommen. Eine initial durchgeführte Lumbalpunktion zeigte einen positiven Borrelien 
Titer, sodass wir als Ursache der Parese von einer Neuroborreliose ausgingen. Wir begannen 
eine insgesamt 14-tägige intravenöse antibiotische Behandlung mit Ceftriaxon, die gut 
vertragen wurde. Ferner erhielt Florian bei inkomplettem Lidschluss Augentropfen als 
Tränenersatz und zur Nacht eine Augencreme. 
Im Verlauf zeigte sich der Befund langsam rückläufig. Es erfolgten regelmäßige 
krankengymnastische Übungen zur Verbesserung der Fazialisparese. Nach Organisation 
einer Fortführung der antibiotischen Therapie im ambulanten Bereich konnten wir Florian am 
14.11.2021 in Ihre weitere ambulante Betreuung entlassen.  
Empfehlungen: 
 Fortführung der intravenösen antibiotischen Therapie mit Ceftriaxon 
 Regelmäßige krankengymnastische Übungen 
 
Für weitere Fragen stehen wir gerne zur Verfügung und verbleiben mit freundlichen kollegialen 
Grüßen 
 
Arzt 
