# Supplementary material for: Using large language models to extract information from pediatric clinical reports
Source: PLOS Digit Health. 2025 Jul 23;4(7):e0000919. doi: 10.1371/journal.pdig.0000919 (PMC12286318; doi:10.1371/journal.pdig.0000919)
Supplement: S1 File — (TGZ) [file pdig.0000919.s002.tgz › letters/chunk_2/texts/child005^report005^2019-01-23.txt]

Herr 
Dr. Anton Beispiel 
Beispielweg 456 
567890 Beispieldorf 
 
Muster, 23.01.2019 
 
Sehr geehrter Herr Kollege, 
 
wir berichten Ihnen über unsere gemeinsame Patientin, Tabea Test, geb. am 12.12.2012 , die 
sich vom 18.01.2019 bis 20.01.2019 in unserer stationären Behandlung befand. 
 
Diagnosen: Influenza A 
  Dehydratation 
 
Anamnese:   
Tabea habe seit 3 Tagen bestehende grippeähnliche Symptome, darunter hohes Fieber bis 
39,5°C, Husten, ausgeprägte Müdigkeit und Kopfschmerzen. Das Fieber lasse sich mit 
Antipyretika zeitweise senken. Durchfall oder Erbrechen seien nicht aufgetreten. Ferner 
berichten die Eltern, dass der Appetit schlechter sei und intermittierende Bauchschmerzen 
bestünden. Weitere Beschwerden seien nicht aufgefallen. In der Kindertagesstätte seien 
mehrere Kinder aktuell an einer Grippe erkrankt. 
Bei Tabea bestünden keine vorangegangenen chronischen Erkrankungen oder bekannte 
Allergien. 
 
Körperlicher Untersuchungsbefund: 
Gewicht 21 kg (P 43), Größe 120 cm (P 61), 6 1/12-jähriges Mädchen in reduziertem 
Allgemeinzustand, blasses Hautkolorit; Vitalzeichen: Temperatur 39,2 °C, Herzfrequenz 110 
Schläge/min, Atemfrequenz 28/min, Blutdruck 100/60 mmHg; HNO: Rachen gerötet, trockene 
Schleimhäute, Trommelfelle beidseits blande; Lunge: Seitengleiche Belüftung, vesikuläres 
Atemgeräusch, keine Nebengeräusche; Abdomen: Weich, regelrechte Peristaltik, keine 
Druckschmerzen; Herz: Herztöne rein und rhythmisch 
 
Diagnostik: 
Laborbefunde:  siehe beiliegender Befund 
Röntgen-Thorax: Altersentsprechender Normalbefund 
Rachenabstrich: Influenza A positiv 
 
Zusammenfassung und Beurteilung: 
Tabea wurde bei hohem Fieber und verminderter Flüssigkeitsaufnahme stationär 
aufgenommen. Im Rachenabstrich konnte Influenza A nachgewiesen werden. Eine Röntgen-
Thoraxuntersuchung ergab einen altersentsprechenden Normalbefund. Zur Kontrolle des 
Fiebers und Vermeidung von Schmerzen wurde eine bedarfsadaptierte antipyretische und 
analgetische Therapie mit Paracetamol durchgeführt. Ferner erfolgte über zwei Tage eine 
intravenöse Flüssigkeitstherapie mit einer Glukose-Elektrolytlösung um eine angemessene 
Hydratation sicher zu stellen. Während des Aufenthaltes war Tabea jederzeit 
kardiorespiratorisch stabil. 
Unter den genannten Maßnahmen zeigte sich im Verlauf rasch eine Besserung der 
Symptomatik. Bei ausreichender oraler Flüssigkeitsaufnahme und sich gebessertem 
Allgemeinzustand konnten wir Tabea bereits am 20.01.2019 in Ihre weitere Betreuung nach 
Hause entlassen. 
 Empfehlungen: 
 Jederzeitige Wiedervorstellung bei sich verschlechterndem Allgemeinzustand. 
 Fortführung der antipyretischen Therapie nach Bedarf mit Ibuprofen oder 
Paracetamol. 
 
Für weitere Fragen stehen wir gerne zur Verfügung und verbleiben mit freundlichen 
kollegialen Grüßen 
 
Arzt 
