# Supplementary material for: Using large language models to extract information from pediatric clinical reports
Source: PLOS Digit Health. 2025 Jul 23;4(7):e0000919. doi: 10.1371/journal.pdig.0000919 (PMC12286318; doi:10.1371/journal.pdig.0000919)
Supplement: S1 File — (TGZ) [file pdig.0000919.s002.tgz › letters/chunk_2/texts/child004^report004^2023-08-26.txt]

Musterpraxis 
Beispielstraße 2 
123 Musterstadt 
 
Muster, 26.08.2023 
 
Sehr geehrte Frau Kollegin, sehr geehrter Herr Kollege, 
 
wir berichten Ihnen über unsere gemeinsame Patientin, Maria Muster, geb. am 06.08.2010, 
die sich vom 18.08.2023 bis 20.08.2023 in unserer stationären Behandlung befand. 
 
Diagnosen: Chronische Bauchschmerzen 
 
Anamnese:   
Maria wurde zur Abklärung chronischer Bauchschmerzen in unsere Kinderklinik überwiesen. 
Seit dem Alter von vier bis fünf Jahren bestünden rezidivierend Bauchschmerzen mit 
intermittierender Diarrhoe. Zum Teil treten die Schmerzen besonders postprandial auf, z.T. 
kolikartig mit vegetativer Begleitsymptomatik, wie Schwindel und Übelkeit. Eine 
Laktose/Fruktose-Toleranztestung habe einen auffälligen Befund ergeben. Ein 
entsprechender Auslassversuch erbrachte keine Besserung der Beschwerden. Im Alter von 
11 Jahren sei eine ambulante Ernährungsberatung mit dem Ziel einer Gewichtsreduktion 
erfolgt. Eine zwischenzeitliche Gewichtsabnahme von 15 kg habe Maria jedoch wieder 
zugenommen. Allergien seien keine bekannt. 
Seit dem vergangenen Jahr habe Maria ihre Regelblutung. Ein zeitlicher Zusammenhang der 
Schmerzen zu den Regelblutungen bestehe nicht. 
 
Untersuchungsbefund:  
13 Jahre altes Mädchen in stabilem Allgemein- und kräftigem Ernährungszustand. Haut: 
unauffällig, Schleimhäute feucht, Perianalhaut: blande, keine Fisteln, keine Marisken, guter 
Sphinktertonus. Cor: rein und rhythmisch, Pulmo: beidseits vesikuläres Atemgeräusch, keine 
Rasselgeräusche. Abdomen: weich, keine Abwehrspannung, keine Hepatosplenomegalie, 
kleine Resistenz im Mittelbauch rechts, Druckschmerz bei tiefer Palpation im rechten 
Oberbauch und linken Unterbauch, keine Appendizitiszeichen. HNO: Rachenraum blande. 
Keine vergrößerten Lymphknoten palpabel. Bewegungsapparat: frei beweglich. 
Neurologischer Status: orientierend unauffällig. 
Gewicht 61,8 kg (91. Perz.), Länge 159 cm (52. Perz.), BMI  24,45 kg/m2 
 
Laborbefunde:  siehe Kumulativbefund anbei 
 
Zöliakieserologie: 
Anti-Gliadin-Antikörper IgA <2.0 RE/ml (< 25.0) 
Anti-Gliadin-Antikörper IgG <2.0 RE/ml (< 25.0) 
Gewebstransglutaminase-AK <2.0 RE/ml (< 20.0) 
 
Stuhluntersuchung: 
Kultur: negativ 
Virologie: negativ   
Calprotectin im Stuhl: < 50 µg/g Stuhl 
 
Sonographie des Abdomens: 
Unauffällige Sonographie des Abdomens. Darmwandverdickungen können nicht gezeigt 
werden.  
Zusammenfassung und Beurteilung:  
Maria berichtete während des stationären Aufenthaltes über dauerhafte unabhängig von der 
Nahrungsaufnahme bestehende Schmerzen im Abdomen (8/10), befand sich dabei aber stets 
in sehr gutem Allgemeinzustand und war in ihrer Mobilität nicht eingeschränkt. Eine 
Eliminationsdiät werde aktuell nicht durchgeführt.  Laborchemisch fand sich im Basislabor 
keine Pathologie, die Bestimmung der Zöliakieantikörper ergaben unauffällige Werte. Auch die 
Ergebnisse der Stuhldiagnostik ergaben keinen richtungsweisenden Befund. Aktuell wird kein 
analer Blutabgang berichtet. 
Zusammenfassend konnten keine Hinweise auf eine Zöliakie, bakterielle oder virologische 
Infektion gefunden werden. Das Calprotectin sowie die Zöliakieserologie fielen unauffällig aus, 
so dass keine Hinweise auf eine Chronisch-Entzündliche Darmerkrankung oder 
glutensensitive Enteropathie vorliegen. Eine psychologische Mitbeurteilung ist bis dato noch 
nicht durchgeführt worden. 
In Rücksprache mit der Familie konnten wir Maria in stabilem Allgemeinzustand nach Hause 
entlassen.  
 
Empfehlung bei Entlassung:  
• 4 Wochen Omeprazol 60 mg zur Nacht, bei ggf. im Verlauf geplanter Endoskopie 
dieses Präparat 2 Wochen vor Endoskopie absetzen. 
 
Für weitere Fragen stehen wir gerne zur Verfügung und verbleiben mit freundlichen kollegialen 
Grüßen 
 
Arzt 
