# Supplementary material for: Using large language models to extract information from pediatric clinical reports
Source: PLOS Digit Health. 2025 Jul 23;4(7):e0000919. doi: 10.1371/journal.pdig.0000919 (PMC12286318; doi:10.1371/journal.pdig.0000919)
Supplement: S1 File — (TGZ) [file pdig.0000919.s002.tgz › letters/chunk_2/texts/child003^report003^2016-04-26.txt]

Herr Dr. Beispiel 
Musterstraße 2 
123 Musterstadt 
 
 
Muster, 26.04.2016 
 
Test, Peter, geb. 5.9.2008 
 
 
Sehr geehrter Herr Kollege,   
 
wir berichten Ihnen über unseren o. g. Patienten, der sich vom 19.4. bis zum 24.04.2016 in 
unserer stationären Behandlung befand.  
 
Diagnose: Vesikorenaler Reflux Grad IV rechts, Grad II links 
Aktuell: Hochfieberhafter Infekt, V.a. Pyelonephritis 
 
Anamnese: Die ausführliche Anamnese möchten wir freundlicherweise als bekannt 
voraussetzen. Am 17.04.16 litt Peter unter Halsschmerzen und Fieber. Beim Kinderarzt wurde 
eine Mandelentzündung diagnostiziert und eine Therapie mit Amoxicillin begonnen. Am 
Folgetag kam es dann zu Bauchschmerzen und Erbrechen. Das Fieber war unverändert hoch 
(bis max. 40 °C). Außerdem klagte er nun auch über ein Brennen bei der Miktion. Es kam zur 
Vorstellung in unserer Notfallambulanz und zur stationären Aufnahme zur weiteren Diagnostik 
und Therapie.  
 
Aufnahmebefund: 7,7 Jahre alter Junge im relativ gutem AZ (Gewicht 25 kg); Haut blass-rosig, 
Turgor normal, kein Exanthem; Lymphknoten: o.B.; Cor: o.B.; Pulmo: o.B.; Abdomen: o.B.; 
HNO:  o.B.; Neuro: o.B., Klopfschmerz über der LWS.  
 
Labor: siehe Befund anbei 
 
Mikrobiologische Untersuchung des Urins: mäßig viele Enterobacteriaceae 
 
Sonographie der Nieren vom 20.04.16: bekannte Harntransportstörung rechts > links. 
Nierengröße und –parenchym unauffällig.   
 
Röntgen Thorax vom 21.04.16: altersentsprechender Normalbefund 
 
Therapie und Verlauf: Peter wurde bei hochfieberhaftem Infekt stationär aufgenommen. Bei 
der Untersuchung des Mittelstrahlurins (Stix) zeigten sich etwas vermehrte Leukozyten, 
Erythrozyten und Eiweiß. Aus diesem Grunde wurde bei Verdacht auf eine Pyelonephritis eine 
i.v.-antibiotische Therapie mit Piperacillin/Tazobactam begonnen. Darunter war das Fieber 
langsam rückläufig und der Allgemeinzustand besserte sich. Ein Ultraschall der ableitenden 
Harnwege zeigte bei bekannter Harntransportstörung keine wesentliche Vergrößerung der 
Nieren. Bei nicht eindeutiger Befundkonstellation veranlassten wir ein Röntgen des Thorax 
zum Ausschluss einer eventuellen Pneumonie. Es zeigte sich ein unauffälliger Befund. Die 
mikrobiologische Untersuchung des Urins ergab den Nachweis von Enterobacteriaceae 
(Keimzahl 1 Mio / ml). Die Keime waren u.a. sensibel auf Piperacillin/Tazobactam und 
dementsprechend konnten wir die Therapie fortführen.  Am 24.04.16 wurde die Therapie dann 
auf Trimetoprim oral umgestellt (1 x 50 mg) und sollte vorerst so als Prophylaxe weitergegeben 
werden.  Für Rückfragen stehen wir gerne zur Verfügung.  
 
Mit freundlichen kollegialen Grüßen, 
 
Arzt 
