# Supplementary material for: Using large language models to extract information from pediatric clinical reports
Source: PLOS Digit Health. 2025 Jul 23;4(7):e0000919. doi: 10.1371/journal.pdig.0000919 (PMC12286318; doi:10.1371/journal.pdig.0000919)
Supplement: S1 File — (TGZ) [file pdig.0000919.s002.tgz › letters/chunk_2/texts/child002^report002^2020-02-22.txt]

Praxis Test 
Teststraße 2 
011 Teststadt 
 
          Muster, 22.02.2020 
 
Mustermann, Max *01.01.2006 
 
Sehr geehrte Kolleginnen und Kollegen, 
 
wir berichten Ihnen über den oben genannten Patienten, der sich vom 21.02.2020 bis zum 
22.02.2020 in unserer stationären Behandlung befand. 
 
Diagnose(n):   Z.n. Schädel-Hirn-Trauma 
   Commotio cerebri 
  
Anamnese:  
Gegen Mittag des Aufnahmetages sei Max über den Schulhof gelaufen. Dabei sei er auf einer 
nassen Fläche weggerutscht, fiel nach hinten über und schlug mit dem Hinterkopf auf den 
Asphalt auf. Danach sei er mehrere Sekunden bewusstlos gewesen. Er gibt an, dass er sich 
nicht genau an den Sturz erinnern kann. Es erfolgte die Vorstellung bei einem 
niedergelassenen Unfallchirurgen, der ihn untersuchte und nach Hause entließ. Zu Hause 
entwickelte Max dann jedoch starke Kopfschmerzen, Übelkeit und rezidivierendes Erbrechen, 
so dass ihn der Vater bei uns vorstellte.  
 
Untersuchungsbefund:  
14 1/12 Jahre alter Junge, reduzierter AZ, wirkt sehr müde, klagt über starke Kopfschmerzen, 
gut orientiert und adäquat reagierend. Kein Hämatom oder Fraktur am Schädel tastbar. 
Internistischer Untersuchungsbefund unauffällig. Neurologische Untersuchung: Pupillomotorik 
unauffällig, Okkulomotorik und Konvergenz unauffällig, Hirnnerven unauffällig, keine 
Auffälligkeiten in Kraft, Gleichgewicht und Feinmotorik. Keine Schwindelsymptomatik.  
Größe 162 cm, Gewicht 50 kg 
 
CT des Schädels vom 21.02.2020:  
Altersentsprechender Normalbefund. Kein Hinweis auf eine Fraktur oder Blutung. 
 
Therapie und Verlauf:  
Aufgrund der Müdigkeit, des Erbrechens und der starken Kopfschmerzen entschlossen wir 
uns zur Durchführung einer CT-Untersuchung, um Blutungen oder Frakturen ausschließen zu 
können. Das durchgeführte CT war unauffällig. Während des Überwachungszeitraums war 
Max jederzeit kardiorespiratorisch stabil und es zeigten sich keine neurologischen 
Auffälligkeiten.  
Am nächsten Morgen waren keine Kopfschmerzen oder Übelkeit vorhanden, so dass wir Max 
in gutem Allgemeinzustand entlassen konnten.  
 
Für weitere Fragen stehen wir gerne zur Verfügung.  
 
Mit freundlichen Grüßen 
 
Arzt 
 
