# Supplementary material for: Using large language models to extract information from pediatric clinical reports
Source: PLOS Digit Health. 2025 Jul 23;4(7):e0000919. doi: 10.1371/journal.pdig.0000919 (PMC12286318; doi:10.1371/journal.pdig.0000919)
Supplement: S1 File — (TGZ) [file pdig.0000919.s002.tgz › letters/chunk_2/texts/child001^report001^2020-03-12.txt]

Frau  
Dr. Mustermann 
Musterstraße 1 
123 Musterstadt 
 
 
 
Muster, 12.03.2020 
 
 
 
 
 
Simulation, Samuel *09.06.2016 
 
 
Sehr geehrte Frau Kollegin,  
 
wir berichten über o.g. Patienten, der sich vom 09.03.2020 bis zum 10.03.2020 in unserer 
stationären Behandlung befand. 
 
Diagnose:   1. afebriler epileptischer Anfall   
   
Anamnese:  In der Nacht des 09.03.2020 sei die Mutter von ungewöhnlichen Geräuschen 
geweckt worden. Samuel habe mit weit geöffneten und nach oben verdrehten Augen im Bett 
gelegen. Die Arme seien gebeugt und angezogen gewesen und hätten dann symmetrisch 
rhythmisch gezuckt. Samuel habe eingenässt. Bei Eintreffen des Rettungswagens sei der 
Anfall bereits sistiert. Das Geschehen habe nach Angaben der Mutter ca. 7 Minuten gedauert.  
Die bisherige Entwicklung sei normal gewesen, allerdings berichtete die Mutter über eine 
ständige Hyperaktivität. Bis auf einen leichten Infekt drei Wochen vor der aktuellen Aufnahme 
habe es aktuell keine Besonderheiten gegeben. 
Samuel ist das zweite Kind der Eltern. Die Mutter hatte als kleines Kind fraglich eine 
Anfallsepisode. Die restliche Familienanamnese sei leer.  
Die Schwangerschaft war komplikationslos. Samuel wurde eine Woche nach dem Termin 
spontan geboren.  
 
Untersuchungsbefund bei Aufnahme: 3 9/12 Jahre alter Junge, wach, orientiert, 
Pupillenreaktion direkt und indirekt unauffällig, Augenfolgebewegungen unauffällig, Reflexe 
obere Extremität bds. nicht auslösbar, PSR bds. schwach auslösbar, grobe Kraft orientierend 
unauffällig, Einbeinstand unauffällig, sonstige Koordinations- und Gleichgewichtsprüfung bei 
mangelnder Kooperation nicht möglich, kein Meningismus. Cor/Abdomen unauffällig. Pulmo 
beidseits frei. HNO: unauffälliger Befund.  
Köperlänge 102 cm, Körpergewicht 18,2 kg 
 
Labor: siehe Befund anbei 
 
EEG: altersentsprechender Normalbefund im Wachzustand.  
 
Kommentar und Procedere: Samuel wurde mit erstem afebrilem epileptischem Anfall zur 
stationären Abklärung aufgenommen. Das EEG ergab einen unauffälligen Befund. Die 
Laborwerte waren im Normbereich. Samuel zeigte keine weiteren Anfallsereignisse und war 
im Verlauf neurologisch unauffällig. Die Genese des epileptischen Anfalls bleibt damit unklar. 
Nach einem Gespräch mit den Eltern wurde eine Notfallmedikation mit Buccolam 5mg erklärt 
und mitgegeben. Bei einem erneuten Anfall bitten wir um sofortige Wiedervorstellung (mit 
erweiterter Diagnostik und eventuell medikamentöser Einstellung).   Bezüglich der ausgeprägten Hyperaktivität des Kindes sollte gegebenenfalls eine weitere 
Abklärung erfolgen.   
 
Medikation bei Entlassung:   Notfallmedikation Buccolam 5 mg bei Krampfanfall länger als 3 
min nach Aufklärung über den Gebrauch mitgegeben.  
 
Mit freundlichen Grüßen, 
 
Arzt 
 
