# Supplementary material for: Using large language models to extract information from pediatric clinical reports
Source: PLOS Digit Health. 2025 Jul 23;4(7):e0000919. doi: 10.1371/journal.pdig.0000919 (PMC12286318; doi:10.1371/journal.pdig.0000919)
Supplement: S1 File — (TGZ) [file pdig.0000919.s002.tgz › letters/chunk_2/reports_data.json]

[
    {
        "filename": "../data/letters/katharina/texts/child001^report001^2020-03-12.txt",
        "data_protection_level": "Open",
        "height_cm": 102.0,
        "bodyweight_kg": 18.2,
        "birthday": "2016-06-09",
        "presentation_day": "2020-03-09",
        "age_years": 3,
        "age_months": 45,
        "gender": "male",
        "admission_type": "inpatient",
        "diagnosis": [
            "Epileptic seizure"
        ],
        "probable_or_proven_genetic": false,
        "infectious_disease": false,
        "main_subspecialties": [
            "neurology"
        ],
        "symptoms_on_admission": [
            "seizure",
            "hyperactive_behavior",
            "wetting"
        ],
        "patient_for_study": false,
        "reason_for_decision": [
            "no_infectious_disease"
        ]
    },
    {
        "filename": "../data/letters/katharina/texts/child002^report002^2020-02-22.txt",
        "data_protection_level": "Open",
        "height_cm": 162.0,
        "bodyweight_kg": 50.0,
        "birthday": "2006-01-01",
        "presentation_day": "2020-02-21",
        "age_years": 14,
        "age_months": 169,
        "gender": "male",
        "admission_type": "inpatient",
        "diagnosis": [
            "Concussion injury of brain",
            "Traumatic brain injury"
        ],
        "probable_or_proven_genetic": false,
        "infectious_disease": false,
        "main_subspecialties": [
            "neurology"
        ],
        "symptoms_on_admission": [
            "vomiting",
            "loss_of_consciousness",
            "headache",
            "nausea"
        ],
        "patient_for_study": false,
        "reason_for_decision": [
            "no_infectious_disease"
        ]
    },
    {
        "filename": "../data/letters/katharina/texts/child003^report003^2016-04-26.txt",
        "data_protection_level": "Open",
        "height_cm": null,
        "bodyweight_kg": 25.0,
        "birthday": "2008-09-05",
        "presentation_day": "2016-04-19",
        "age_years": 7,
        "age_months": 91,
        "gender": "male",
        "admission_type": "inpatient",
        "diagnosis": [
            "Pyelonephritis",
            "Vesicoureteric reflux"
        ],
        "probable_or_proven_genetic": false,
        "infectious_disease": true,
        "main_subspecialties": [
            "infectiology",
            "nephrology"
        ],
        "symptoms_on_admission": [
            "fever",
            "urination_painful",
            "abdominal_pain",
            "vomiting"
        ],
        "patient_for_study": false,
        "reason_for_decision": [
            "age_out_of_range"
        ]
    },
    {
        "filename": "../data/letters/katharina/texts/child004^report004^2023-08-26.txt",
        "data_protection_level": "Open",
        "height_cm": 159.0,
        "bodyweight_kg": 61.8,
        "birthday": "2010-08-06",
        "presentation_day": "2023-08-18",
        "age_years": 13,
        "age_months": 156,
        "gender": "female",
        "admission_type": "inpatient",
        "diagnosis": [
            "Chronic abdominal pain"
        ],
        "probable_or_proven_genetic": false,
        "infectious_disease": false,
        "main_subspecialties": [
            "gastroenterology"
        ],
        "symptoms_on_admission": [
            "abdominal_pain",
            "nausea",
            "diarrhea",
            "vertigo"
        ],
        "patient_for_study": false,
        "reason_for_decision": [
            "no_infectious_disease",
            "age_out_of_range"
        ]
    },
    {
        "filename": "../data/letters/katharina/texts/child005^report005^2019-01-23.txt",
        "data_protection_level": "Open",
        "height_cm": 120.0,
        "bodyweight_kg": 21.0,
        "birthday": "2012-12-12",
        "presentation_day": "2019-01-18",
        "age_years": 6,
        "age_months": 73,
        "gender": "female",
        "admission_type": "inpatient",
        "diagnosis": [
            "Influenza",
            "Dehydration"
        ],
        "probable_or_proven_genetic": false,
        "infectious_disease": true,
        "main_subspecialties": [
            "infectiology"
        ],
        "symptoms_on_admission": [
            "fever",
            "coughing",
            "fatigue",
            "headache",
            "loss_of_appetite",
            "abdominal_pain"
        ],
        "patient_for_study": false,
        "reason_for_decision": [
            "age_out_of_range"
        ]
    },
    {
        "filename": "../data/letters/katharina/texts/child006^report006^2021-12-15.txt",
        "data_protection_level": "Open",
        "height_cm": 148.1,
        "bodyweight_kg": 40.5,
        "birthday": "2010-10-10",
        "presentation_day": "2021-11-10",
        "age_years": 11,
        "age_months": 133,
        "gender": "male",
        "admission_type": "inpatient",
        "diagnosis": [
            "Lyme neuroborreliosis",
            "Facial palsy"
        ],
        "probable_or_proven_genetic": false,
        "infectious_disease": true,
        "main_subspecialties": [
            "neurology",
            "infectiology"
        ],
        "symptoms_on_admission": [
            "joint_pain",
            "numbness",
            "rhinitis",
            "facial_droop"
        ],
        "patient_for_study": false,
        "reason_for_decision": [
            "age_out_of_range"
        ]
    },
    {
        "filename": "../data/letters/katharina/texts/child007^report007^2020-03-12.txt",
        "data_protection_level": "Open",
        "height_cm": 102.0,
        "bodyweight_kg": 15.0,
        "birthday": "2016-01-01",
        "presentation_day": "2020-02-01",
        "age_years": 4,
        "age_months": 49,
        "gender": "female",
        "admission_type": "inpatient",
        "diagnosis": [
            "Lid phlegmon"
        ],
        "probable_or_proven_genetic": false,
        "infectious_disease": true,
        "main_subspecialties": [
            "infectiology",
            "ophthalmology"
        ],
        "symptoms_on_admission": [
            "swelling_of_eyelid",
            "redness_of_eyelid",
            "pain"
        ],
        "patient_for_study": true,
        "reason_for_decision": [
            null
        ]
    },
    {
        "filename": "../data/letters/katharina/texts/child008^report008^2016-12-03.txt",
        "data_protection_level": "Open",
        "height_cm": 91.0,
        "bodyweight_kg": 12.3,
        "birthday": "2014-10-25",
        "presentation_day": "2016-12-03",
        "age_years": 2,
        "age_months": 25,
        "gender": "male",
        "admission_type": "outpatient",
        "diagnosis": [
            "Obstructive bronchitis"
        ],
        "probable_or_proven_genetic": false,
        "infectious_disease": true,
        "main_subspecialties": [
            "infectiology",
            "pulmonology"
        ],
        "symptoms_on_admission": [
            "dyspnea",
            "fever",
            "coughing",
            "rhinitis",
            "loss_of_appetite"
        ],
        "patient_for_study": true,
        "reason_for_decision": [
            null
        ]
    },
    {
        "filename": "../data/letters/katharina/texts/child009^report009^2022-02-14.txt",
        "data_protection_level": "Open",
        "height_cm": 155.0,
        "bodyweight_kg": 45.0,
        "birthday": "2010-03-03",
        "presentation_day": "2022-03-14",
        "age_years": 12,
        "age_months": 144,
        "gender": "female",
        "admission_type": "outpatient",
        "diagnosis": [
            "Syncope"
        ],
        "probable_or_proven_genetic": false,
        "infectious_disease": false,
        "main_subspecialties": [
            "cardiology"
        ],
        "symptoms_on_admission": [
            "loss_of_consciousness",
            "noises_in_ear",
            "nausea"
        ],
        "patient_for_study": false,
        "reason_for_decision": [
            "no_infectious_disease",
            "age_out_of_range"
        ]
    },
    {
        "filename": "../data/letters/katharina/texts/child010^report010^2022-12-05.txt",
        "data_protection_level": "Open",
        "height_cm": 56.0,
        "bodyweight_kg": 4.015,
        "birthday": "2022-09-02",
        "presentation_day": "2022-12-05",
        "age_years": 0,
        "age_months": 3,
        "gender": "male",
        "admission_type": "inpatient",
        "diagnosis": [
            "Congenital hyperinsulinism"
        ],
        "probable_or_proven_genetic": true,
        "infectious_disease": false,
        "main_subspecialties": [
            "endocrinology"
        ],
        "symptoms_on_admission": [
            "hypoglycemia"
        ],
        "patient_for_study": false,
        "reason_for_decision": [
            "age_out_of_range",
            "no_infectious_disease"
        ]
    },
    {
        "filename": "../data/letters/katharina/texts/child011^report011^2024-02-15.txt",
        "data_protection_level": "Open",
        "height_cm": 166.0,
        "bodyweight_kg": 55.0,
        "birthday": "2009-01-01",
        "presentation_day": "2024-02-15",
        "age_years": 15,
        "age_months": 181,
        "gender": "female",
        "admission_type": "inpatient",
        "diagnosis": [
            "Somatisation disorder"
        ],
        "probable_or_proven_genetic": false,
        "infectious_disease": false,
        "main_subspecialties": [
            "neurology"
        ],
        "symptoms_on_admission": [
            "reduced_performance",
            "thoracic_pain",
            "palpitations",
            "paraesthesia",
            "nausea",
            "dyspnea"
        ],
        "patient_for_study": false,
        "reason_for_decision": [
            "age_out_of_range",
            "no_infectious_disease"
        ]
    },
    {
        "filename": "../data/letters/katharina/texts/child012^report012^2016-08-20.txt",
        "data_protection_level": "Open",
        "height_cm": 50.0,
        "bodyweight_kg": 3.26,
        "birthday": "2016-08-10",
        "presentation_day": "2016-08-20",
        "age_years": 0,
        "age_months": 0,
        "gender": "female",
        "admission_type": "inpatient",
        "diagnosis": [
            "Hyperbilirubinemia"
        ],
        "probable_or_proven_genetic": false,
        "infectious_disease": false,
        "main_subspecialties": [
            "neonatology"
        ],
        "symptoms_on_admission": [
            "jaundice"
        ],
        "patient_for_study": false,
        "reason_for_decision": [
            "age_out_of_range",
            "age_out_of_range"
        ]
    },
    {
        "filename": "../data/letters/katharina/texts/child013^report013^2022-07-12.txt",
        "data_protection_level": "Open",
        "height_cm": 75.0,
        "bodyweight_kg": 8.1,
        "birthday": "2021-05-20",
        "presentation_day": "2022-05-28",
        "age_years": 1,
        "age_months": 12,
        "gender": "male",
        "admission_type": "daypatient",
        "diagnosis": [
            "Celiac disease"
        ],
        "probable_or_proven_genetic": false,
        "infectious_disease": false,
        "main_subspecialties": [
            "gastroenterology"
        ],
        "symptoms_on_admission": [
            "loss_of_weight",
            "abdominal_pain",
            "loss_of_appetite",
            "failure_to_thrive"
        ],
        "patient_for_study": false,
        "reason_for_decision": [
            "age_out_of_range",
            "no_infectious_disease"
        ]
    },
    {
        "filename": "../data/letters/katharina/texts/child014^report014^2023-08-12.txt",
        "data_protection_level": "Open",
        "height_cm": 93.0,
        "bodyweight_kg": 13.0,
        "birthday": "2020-06-20",
        "presentation_day": "2022-07-19",
        "age_years": 2,
        "age_months": 24,
        "gender": "male",
        "admission_type": "inpatient",
        "diagnosis": [
            "Pneumonia"
        ],
        "probable_or_proven_genetic": false,
        "infectious_disease": true,
        "main_subspecialties": [
            "pulmonology",
            "infectiology"
        ],
        "symptoms_on_admission": [
            "coughing",
            "fever",
            "dyspnea",
            "loss_of_appetite"
        ],
        "patient_for_study": true,
        "reason_for_decision": [
            null
        ]
    },
    {
        "filename": "../data/letters/katharina/texts/child015^report015^2024-05-08.txt",
        "data_protection_level": "Open",
        "height_cm": 137.0,
        "bodyweight_kg": 31.0,
        "birthday": "2014-03-15",
        "presentation_day": "2024-04-20",
        "age_years": 10,
        "age_months": 121,
        "gender": "female",
        "admission_type": "outpatient",
        "diagnosis": [
            "Henoch-Schonlein purpura"
        ],
        "probable_or_proven_genetic": false,
        "infectious_disease": false,
        "main_subspecialties": [
            "rheumatology",
            "nephrology"
        ],
        "symptoms_on_admission": [
            "skin_rash",
            "purpura",
            "arthralgia"
        ],
        "patient_for_study": false,
        "reason_for_decision": [
            "age_out_of_range",
            "no_infectious_disease"
        ]
    },
    {
        "filename": "../data/letters/katharina/texts/child016^report016^2023-03-16.txt",
        "data_protection_level": "Open",
        "height_cm": 111.0,
        "bodyweight_kg": 20.0,
        "birthday": "2018-02-02",
        "presentation_day": "2023-03-16",
        "age_years": 5,
        "age_months": 61,
        "gender": "female",
        "admission_type": "outpatient",
        "diagnosis": [
            "Aphthous stomatitis"
        ],
        "probable_or_proven_genetic": false,
        "infectious_disease": true,
        "main_subspecialties": [
            "infectiology"
        ],
        "symptoms_on_admission": [
            "loss_of_appetite",
            "fever",
            "stomatitis"
        ],
        "patient_for_study": true,
        "reason_for_decision": [
            null
        ]
    },
    {
        "filename": "../data/letters/katharina/texts/child017^report017^2022-03-16.txt",
        "data_protection_level": "Open",
        "height_cm": 137.0,
        "bodyweight_kg": 31.0,
        "birthday": "2013-03-12",
        "presentation_day": "2022-03-16",
        "age_years": 9,
        "age_months": 108,
        "gender": "male",
        "admission_type": "outpatient",
        "diagnosis": [
            "Constipation"
        ],
        "probable_or_proven_genetic": false,
        "infectious_disease": false,
        "main_subspecialties": [
            "gastroenterology"
        ],
        "symptoms_on_admission": [
            "abdominal_pain",
            "bloody_stool",
            "hard_stools",
            "constipation",
            "painful_stools"
        ],
        "patient_for_study": false,
        "reason_for_decision": [
            "no_infectious_disease",
            "age_out_of_range"
        ]
    },
    {
        "filename": "../data/letters/katharina/texts/child018^report018^2023-10-03.txt",
        "data_protection_level": "Open",
        "height_cm": 170.0,
        "bodyweight_kg": 66.0,
        "birthday": "2007-07-21",
        "presentation_day": "2023-09-25",
        "age_years": 16,
        "age_months": 194,
        "gender": "female",
        "admission_type": "outpatient",
        "diagnosis": [
            "Headache"
        ],
        "probable_or_proven_genetic": false,
        "infectious_disease": false,
        "main_subspecialties": [
            "neurology"
        ],
        "symptoms_on_admission": [
            "headache",
            "sensitivity_to_noise"
        ],
        "patient_for_study": false,
        "reason_for_decision": [
            "no_infectious_disease",
            "age_out_of_range"
        ]
    },
    {
        "filename": "../data/letters/katharina/texts/child019^report019^2020-08-05.txt",
        "data_protection_level": "Open",
        "height_cm": 105.0,
        "bodyweight_kg": 16.0,
        "birthday": "2016-04-13",
        "presentation_day": "2020-05-20",
        "age_years": 4,
        "age_months": 49,
        "gender": "male",
        "admission_type": "inpatient",
        "diagnosis": [
            "Hemophilia A"
        ],
        "probable_or_proven_genetic": true,
        "infectious_disease": false,
        "main_subspecialties": [
            "hemostaseology"
        ],
        "symptoms_on_admission": [
            "joint_pain",
            "easy_bleeding",
            "joint_swelling",
            "impaired_joint_movement"
        ],
        "patient_for_study": false,
        "reason_for_decision": [
            "no_infectious_disease"
        ]
    },
    {
        "filename": "../data/letters/katharina/texts/child020^report020^2024-01-02.txt",
        "data_protection_level": "Open",
        "height_cm": 100.0,
        "bodyweight_kg": 15.7,
        "birthday": "2021-01-01",
        "presentation_day": "2024-01-02",
        "age_years": 3,
        "age_months": 36,
        "gender": "male",
        "admission_type": "outpatient",
        "diagnosis": [
            "Febrile seizure"
        ],
        "probable_or_proven_genetic": false,
        "infectious_disease": true,
        "main_subspecialties": [
            "neurology",
            "infectiology"
        ],
        "symptoms_on_admission": [
            "fever",
            "seizure",
            "lip_cyanosis",
	    "common_cold_symptoms"
        ],
        "patient_for_study": true,
        "reason_for_decision": [
            null
        ]
    },
    {
        "filename": "../data/letters/katharina/texts/child021^report021^2024-01-02.txt",
        "data_protection_level": "Open",
        "height_cm": 110.0,
        "bodyweight_kg": 17.7,
        "birthday": "2018-11-18",
        "presentation_day": "2023-12-19",
        "age_years": 5,
        "age_months": 61,
        "gender": "female",
        "admission_type": "inpatient",
        "diagnosis": [
            "Diabetes mellitus type 1"
        ],
        "probable_or_proven_genetic": false,
        "infectious_disease": false,
        "main_subspecialties": [
            "endocrinology"
        ],
        "symptoms_on_admission": [
            "fatigue",
            "polyuria",
            "polydipsia",
            "abdominal_pain"
        ],
        "patient_for_study": false,
        "reason_for_decision": [
            "no_infectious_disease"
        ]
    },
    {
        "filename": "../data/letters/katharina/texts/child022^report022^2016-04-01.txt",
        "data_protection_level": "Open",
        "height_cm": null,
        "bodyweight_kg": 4.7,
        "birthday": "2016-01-06",
        "presentation_day": "2016-03-08",
        "age_years": 0,
        "age_months": 2,
        "gender": "male",
        "admission_type": "inpatient",
        "diagnosis": [
            "Respiratory syncytial virus bronchiolitis"
        ],
        "probable_or_proven_genetic": false,
        "infectious_disease": true,
        "main_subspecialties": [
            "infectiology",
            "pulmonology"
        ],
        "symptoms_on_admission": [
	    "common_cold_symptoms",
            "soft_stool",
            "poor_feeding"
        ],
        "patient_for_study": false,
        "reason_for_decision": [
            "age_out_of_range"
        ]
    },
    {
        "filename": "../data/letters/katharina/texts/child023^report023^2023-11-26.txt",
        "data_protection_level": "Open",
        "height_cm": null,
        "bodyweight_kg": null,
        "birthday": "2023-10-22",
        "presentation_day": "2023-11-06",
        "age_years": 0,
        "age_months": 0,
        "gender": "female",
        "admission_type": "outpatient",
        "diagnosis": [
            "Biotinidase deficiency"
        ],
        "probable_or_proven_genetic": true,
        "infectious_disease": false,
        "main_subspecialties": [
            "metabolic medicine"
        ],
        "symptoms_on_admission": [
            null
        ],
        "patient_for_study": false,
        "reason_for_decision": [
            "age_out_of_range",
            "no_infectious_disease"
        ]
    },
    {
        "filename": "../data/letters/katharina/texts/child024^report024^2023-04-14.txt",
        "data_protection_level": "Open",
        "height_cm": 123.0,
        "bodyweight_kg": 19.5,
        "birthday": "2017-01-02",
        "presentation_day": "2023-04-02",
        "age_years": 6,
        "age_months": 75,
        "gender": "female",
        "admission_type": "inpatient",
        "diagnosis": [
            "Sagittal sinus thrombosis"
        ],
        "probable_or_proven_genetic": false,
        "infectious_disease": false,
        "main_subspecialties": [
            "hemostaseology",
            "neurology",
            "intensive care"
        ],
        "symptoms_on_admission": [
            "vomiting",
	    "bradycardia"
        ],
        "patient_for_study": false,
        "reason_for_decision": [
            "age_out_of_range"
        ]
    },
    {
        "filename": "../data/letters/katharina/texts/child025^report025^2019-08-15.txt",
        "data_protection_level": "Open",
        "height_cm": 55.0,
        "bodyweight_kg": 4.2,
        "birthday": "2019-07-19",
        "presentation_day": "2019-07-28",
        "age_years": 0,
        "age_months": 0,
        "gender": "male",
        "admission_type": "inpatient",
        "diagnosis": [
            "Late-onset neonatal sepsis"
        ],
        "probable_or_proven_genetic": false,
        "infectious_disease": true,
        "main_subspecialties": [
            "neonatology",
            "infectiology"
        ],
        "symptoms_on_admission": [
            "poor_feeding",
            "touch_sensitivity",
            "fever",
            "abrupt_breathing",
            "hyperexcitability",
	    "tachycardia"
        ],
        "patient_for_study": false,
        "reason_for_decision": [
            "age_out_of_range"
        ]
    },
    {
        "filename": "../data/letters/katharina/texts/child026^report026^2018-12-15.txt",
        "data_protection_level": "Open",
        "height_cm": 137.5,
        "bodyweight_kg": 44.2,
        "birthday": "2009-01-01",
        "presentation_day": "2018-08-08",
        "age_years": 9,
        "age_months": 115,
        "gender": "male",
        "admission_type": "outpatient",
        "diagnosis": [
            "Familial mediterranean fever"
        ],
        "probable_or_proven_genetic": true,
        "infectious_disease": false,
        "main_subspecialties": [
            "rheumatology"
        ],
        "symptoms_on_admission": [
            "abdominal_pain"
        ],
        "patient_for_study": false,
        "reason_for_decision": [
            "age_out_of_range",
            "no_infectious_disease"
        ]
    },
    {
        "filename": "../data/letters/katharina/texts/child027^report027^2022-12-15.txt",
        "data_protection_level": "Open",
        "height_cm": 168.0,
        "bodyweight_kg": 50.0,
        "birthday": "2010-01-01",
        "presentation_day": "2022-11-07",
        "age_years": 12,
        "age_months": 154,
        "gender": "female",
        "admission_type": "outpatient",
        "diagnosis": [
            "Juvenile idiopathic arthritis"
        ],
        "probable_or_proven_genetic": false,
        "infectious_disease": false,
        "main_subspecialties": [
            "rheumatology"
        ],
        "symptoms_on_admission": [
            "joint_pain",
            "joint_swelling",
            "impaired_joint_movement"
        ],
        "patient_for_study": false,
        "reason_for_decision": [
            "age_out_of_range",
            "no_infectious_disease"
        ]
    },
    {
        "filename": "../data/letters/katharina/texts/child028^report028^2020-02-15.txt",
        "data_protection_level": "Open",
        "height_cm": 140.0,
        "bodyweight_kg": 34.0,
        "birthday": "2010-01-01",
        "presentation_day": "2020-02-02",
        "age_years": 10,
        "age_months": 121,
        "gender": "male",
        "admission_type": "outpatient",
        "diagnosis": [
            "Lyme arthritis of knee joint"
        ],
        "probable_or_proven_genetic": false,
        "infectious_disease": true,
        "main_subspecialties": [
            "infectiology",
            "rheumatology"
        ],
        "symptoms_on_admission": [
            "joint_swelling",
            "Joint_pain",
            "knee_joint_pain",
            "knee_joint_swelling",
            "impaired_joint_movement"
        ],
        "patient_for_study": false,
        "reason_for_decision": [
            "age_out_of_range"
        ]
    },
    {
        "filename": "../data/letters/katharina/texts/child029^report029^2021-08-26.txt",
        "data_protection_level": "Open",
        "height_cm": 171.0,
        "bodyweight_kg": 48.0,
        "birthday": "2006-01-01",
        "presentation_day": "2021-01-01",
        "age_years": 15,
        "age_months": 180,
        "gender": "female",
        "admission_type": "inpatient",
        "diagnosis": [
            "Systemic lupus erythematodes"
        ],
        "probable_or_proven_genetic": false,
        "infectious_disease": false,
        "main_subspecialties": [
            "rheumatology"
        ],
        "symptoms_on_admission": [
            "joint_swelling",
            "joint_pain",
            "impaired_joint_movement",
            "loss_of_weight",
            "night_sweats",
            "anemia",
            "hypergammaglobulinemia",
	    "heart_murmur",
	    "hepatomegaly"
        ],
        "patient_for_study": false,
        "reason_for_decision": [
            "age_out_of_range",
            "no_infectious_disease"
        ]
    },
    {
        "filename": "../data/letters/katharina/texts/child030^report030^2024-08-26.txt",
        "data_protection_level": "Open",
        "height_cm": 123.5,
        "bodyweight_kg": 23.0,
        "birthday": "2016-03-10",
        "presentation_day": "2024-06-28",
        "age_years": 8,
        "age_months": 99,
        "gender": "male",
        "admission_type": "inpatient",
        "diagnosis": [
            "Urticaria",
            "Angioedema"
        ],
        "probable_or_proven_genetic": false,
        "infectious_disease": false,
        "main_subspecialties": [
            "infectiology",
            "hemostaseology"
        ],
        "symptoms_on_admission": [
            "exanthema",
            "urticaria",
            "abdominal_pain"
        ],
        "patient_for_study": false,
        "reason_for_decision": [
            "age_out_of_range",
            "no_infectious_disease"
        ]
    },
    {
        "filename": "../data/letters/katharina/texts/child031^report031^2021-01-22.txt",
        "data_protection_level": "Open",
        "height_cm": 178.0,
        "bodyweight_kg": 55.8,
        "birthday": "2007-07-10",
        "presentation_day": "2020-12-07",
        "age_years": 13,
        "age_months": 160,
        "gender": "male",
        "admission_type": "inpatient",
        "diagnosis": [
            "Osteosarcoma"
        ],
        "probable_or_proven_genetic": false,
        "infectious_disease": false,
        "main_subspecialties": [
            "hemato-oncology"
        ],
        "symptoms_on_admission": [
            "bone_pain"
        ],
        "patient_for_study": false,
        "reason_for_decision": [
            "age_out_of_range",
            "no_infectious_disease"
        ]
    },
    {
        "filename": "../data/letters/katharina/texts/child032^report032^2024-03-03.txt",
        "data_protection_level": "Open",
        "height_cm": 95.0,
        "bodyweight_kg": 13.0,
        "birthday": "2021-01-01",
        "presentation_day": "2024-03-03",
        "age_years": 3,
        "age_months": 38,
        "gender": "female",
        "admission_type": "outpatient",
        "diagnosis": [
            "Gastroenteritis"
        ],
        "probable_or_proven_genetic": false,
        "infectious_disease": true,
        "main_subspecialties": [
            "infectiology"
        ],
        "symptoms_on_admission": [
            "vomiting",
            "diarrhea",
            "abdominal_pain",
            "fever"
        ],
        "patient_for_study": true,
        "reason_for_decision": [
            null
        ]
    },
    {
        "filename": "../data/letters/katharina/texts/child033^report033^2023-03-12.txt",
        "data_protection_level": "Open",
        "height_cm": 125.0,
        "bodyweight_kg": 23.0,
        "birthday": "2016-01-01",
        "presentation_day": "2023-02-02",
        "age_years": 7,
        "age_months": 85,
        "gender": "female",
        "admission_type": "inpatient",
        "diagnosis": [
            "Acute lymphatic leukemia"
        ],
        "probable_or_proven_genetic": false,
        "infectious_disease": false,
        "main_subspecialties": [
            "hemato-oncology"
        ],
        "symptoms_on_admission": [
            "fatigue",
            "leucocytosis",
            "anemia",
            "thrombocytopenia",
            "petechiae_of_skin",
            "raised_temperature",
            "headache",
            "loss_of_appetite"
        ],
        "patient_for_study": false,
        "reason_for_decision": [
            "no_infectious_disease",
            "age_out_of_range"
        ]
    },
    {
        "filename": "../data/letters/katharina/texts/child034^report034^2024-01-05.txt",
        "data_protection_level": "Open",
        "height_cm": 94.0,
        "bodyweight_kg": 13.0,
        "birthday": "2021-01-01",
        "presentation_day": "2024-01-03",
        "age_years": 3,
        "age_months": 36,
        "gender": "male",
        "admission_type": "inpatient",
        "diagnosis": [
            "Hand foot and mouth disease"
        ],
        "probable_or_proven_genetic": false,
        "infectious_disease": true,
        "main_subspecialties": [
            "infectiology"
        ],
        "symptoms_on_admission": [
            "fever",
            "vesicular_exanthema",
	    "common_cold_symptoms",
            "poor_feeding",
            "coughing",
            "headache",
            "vesiculae_oral"
        ],
        "patient_for_study": true,
        "reason_for_decision": [
            null
        ]
    },
    {
        "filename": "../data/letters/katharina/texts/child035^report035^2023-04-01.txt",
        "data_protection_level": "Open",
        "height_cm": null,
        "bodyweight_kg": 28.0,
        "birthday": "2016-06-07",
        "presentation_day": "2023-03-29",
        "age_years": 6,
        "age_months": 81,
        "gender": "male",
        "admission_type": "inpatient",
        "diagnosis": [
            "Atypical pneumonia"
        ],
        "probable_or_proven_genetic": false,
        "infectious_disease": true,
        "main_subspecialties": [
            "pulmonology",
            "infectiology"
        ],
        "symptoms_on_admission": [
            "coughing",
            "rhinitis",
            "headache",
            "abdominal_pain",
            "fever",
            "fatigue",
            "ear_pain"
        ],
        "patient_for_study": false,
        "reason_for_decision": [
            "age_out_of_range"
        ]
    },
    {
        "filename": "../data/letters/katharina/texts/child037^report037^2024-04-28.txt",
        "data_protection_level": "Open",
        "height_cm": null,
        "bodyweight_kg": 18.0,
        "birthday": "2020-02-11",
        "presentation_day": "2024-04-22",
        "age_years": 4,
        "age_months": 50,
        "gender": "female",
        "admission_type": "inpatient",
        "diagnosis": [
            "Herpesviral vesicular dermatitis"
        ],
        "probable_or_proven_genetic": false,
        "infectious_disease": true,
        "main_subspecialties": [
            "ophthalmology",
            "infectiology"
        ],
        "symptoms_on_admission": [
            "rash",
            "fever",
            "itching",
	    "conjunctival_injection"
        ],
        "patient_for_study": true,
        "reason_for_decision": [
            null
        ]
    },
    {
        "filename": "../data/letters/katharina/texts/child043^report043^2024-04-05.txt",
        "data_protection_level": "Open",
        "height_cm": 170.0,
        "bodyweight_kg": 80.0,
        "birthday": "2008-01-02",
        "presentation_day": "2024-04-01",
        "age_years": 16,
        "age_months": 194,
        "gender": "male",
        "admission_type": "inpatient",
        "diagnosis": [
            "Deep vein thrombosis"
        ],
        "probable_or_proven_genetic": false,
        "infectious_disease": false,
        "main_subspecialties": [
            "hemostaseology"
        ],
        "symptoms_on_admission": [
            "leg_pain"
        ],
        "patient_for_study": false,
        "reason_for_decision": [
            "age_out_of_range",
            "no_infectious_disease"
        ]
    },
    {
        "filename": "../data/letters/katharina/texts/child049^report049^2023-10-14.txt",
        "data_protection_level": "Open",
        "height_cm": 168.0,
        "bodyweight_kg": 58.0,
        "birthday": "2008-08-31",
        "presentation_day": "2023-09-20",
        "age_years": 15,
        "age_months": 180,
        "gender": "female",
        "admission_type": "inpatient",
        "diagnosis": [
            "Endokarditis"
        ],
        "probable_or_proven_genetic": false,
        "infectious_disease": true,
        "main_subspecialties": [
            "infectiology",
            "cardiology"
        ],
        "symptoms_on_admission": [
            "fever",
            "fatigue",
            "night_sweats",
            "dyspnea",
            "throat_pain",
            "vertigo",
            "loss_of_appetite",
	    "heart_murmur"
        ],
        "patient_for_study": false,
        "reason_for_decision": [
            "age_out_of_range"
        ]
    },
    {
        "filename": "../data/letters/katharina/texts/child050^report050^2024-05-18.txt",
        "data_protection_level": "Open",
        "height_cm": 175.0,
        "bodyweight_kg": 48.0,
        "birthday": "2010-10-10",
        "presentation_day": "2024-05-10",
        "age_years": 13,
        "age_months": 163,
        "gender": "male",
        "admission_type": "inpatient",
        "diagnosis": [
            "Infectious mononucleosis"
        ],
        "probable_or_proven_genetic": false,
        "infectious_disease": true,
        "main_subspecialties": [
            "infectiology"
        ],
        "symptoms_on_admission": [
            "swollen_lymph_nodes",
            "fever",
            "dysphagia",
            "throat_pain",
            "vomiting",
            "loss_of_appetite",
	    "common_cold_symptoms"
        ],
        "patient_for_study": false,
        "reason_for_decision": [
            "age_out_of_range"
        ]
    },
    {
        "filename": "../data/letters/katharina/texts/child053^report053^2022-04-12.txt",
        "data_protection_level": "Open",
        "height_cm": 80.0,
        "bodyweight_kg": 10.5,
        "birthday": "2021-03-23",
        "presentation_day": "2022-03-30",
        "age_years": 1,
        "age_months": 12,
        "gender": "male",
        "admission_type": "inpatient",
        "diagnosis": [
            "Aspiration of foreign body"
        ],
        "probable_or_proven_genetic": false,
        "infectious_disease": false,
        "main_subspecialties": [
            "pulmonology"
        ],
        "symptoms_on_admission": [
            "coughing",
            "stridor"
        ],
        "patient_for_study": false,
        "reason_for_decision": [
            "no_infectious_disease",
            "age_out_of_range"
        ]
    },
    {
        "filename": "../data/letters/katharina/texts/child055^report055^2021-02-12.txt",
        "data_protection_level": "Open",
        "height_cm": 130.0,
        "bodyweight_kg": 25.0,
        "birthday": "2013-01-01",
        "presentation_day": "2021-02-02",
        "age_years": 8,
        "age_months": 97,
        "gender": "female",
        "admission_type": "inpatient",
        "diagnosis": [
            "Kawasaki syndrome"
        ],
        "probable_or_proven_genetic": false,
        "infectious_disease": false,
        "main_subspecialties": [
            "cardiology"
        ],
        "symptoms_on_admission": [
            "fever",
            "exanthema",
            "joint_pain",
	    "conjunctival_injection",
	    "hepatomegaly",
	    "splenomegaly"
        ],
        "patient_for_study": false,
        "reason_for_decision": [
            "age_out_of_range",
            "no_infectious_disease"
        ]
    },
    {
        "filename": "../data/letters/katharina/texts/child057^report057^2020-03-12.txt",
        "data_protection_level": "Open",
        "height_cm": 68.0,
        "bodyweight_kg": 13.0,
        "birthday": "2018-01-01",
        "presentation_day": "2020-02-02",
        "age_years": 2,
        "age_months": 25,
        "gender": "female",
        "admission_type": "inpatient",
        "diagnosis": [
            "Invagination of intestine"
        ],
        "probable_or_proven_genetic": false,
        "infectious_disease": false,
        "main_subspecialties": [
            "gastroenterology",
            "radiology"
        ],
        "symptoms_on_admission": [
            "abdominal_pain",
            "vomiting"
        ],
        "patient_for_study": false,
        "reason_for_decision": [
            "no_infectious_disease"
        ]
    },
    {
        "filename": "../data/letters/katharina/texts/child060^report060^2024-05-23.txt",
        "data_protection_level": "Open",
        "height_cm": 148.0,
        "bodyweight_kg": 36.0,
        "birthday": "2012-01-01",
        "presentation_day": "2024-05-18",
        "age_years": 12,
        "age_months": 148,
        "gender": "male",
        "admission_type": "inpatient",
        "diagnosis": [
            "Basedow disease"
        ],
        "probable_or_proven_genetic": false,
        "infectious_disease": false,
        "main_subspecialties": [
            "endocrinology"
        ],
        "symptoms_on_admission": [
            "tachycardia",
            "feeling_nervous",
            "loss_of_weight",
            "sleep_disturbances",
            "muscle_weakness",
            "sweating",
            "sensitive_to_heat",
            "trembling"
        ],
        "patient_for_study": false,
        "reason_for_decision": [
            "age_out_of_range",
            "no_infectious_disease"
        ]
    },
    {
        "filename": "../data/letters/katharina/texts/child061^report061^2024-05-19.txt",
        "data_protection_level": "Open",
        "height_cm": 52.0,
        "bodyweight_kg": 3.8,
        "birthday": "2024-05-15",
        "presentation_day": "2024-05-15",
        "age_years": 0,
        "age_months": 0,
        "gender": "female",
        "admission_type": "inpatient",
        "diagnosis": [
            "Shouler dystocia"
        ],
        "probable_or_proven_genetic": false,
        "infectious_disease": false,
        "main_subspecialties": [
            "neonatology"
        ],
        "symptoms_on_admission": [
            "arm_paresis"
        ],
        "patient_for_study": false,
        "reason_for_decision": [
            "age_out_of_range",
            "no_infectious_disease"
        ]
    },
    {
        "filename": "../data/letters/katharina/texts/child062^report062^2024-04-22.txt",
        "data_protection_level": "Open",
        "height_cm": 160.0,
        "bodyweight_kg": 45.0,
        "birthday": "2010-03-15",
        "presentation_day": "2024-04-22",
        "age_years": 14,
        "age_months": 169,
        "gender": "female",
        "admission_type": "inpatient",
        "diagnosis": [
            "Crohn's disease"
        ],
        "probable_or_proven_genetic": false,
        "infectious_disease": false,
        "main_subspecialties": [
            "gastroenterology"
        ],
        "symptoms_on_admission": [
            "abdominal_pain",
            "diarrhea",
            "loss_of_weight",
            "fatigue",
            "fever",
            "pale_skin"
        ],
        "patient_for_study": false,
        "reason_for_decision": [
            "age_out_of_range",
            "no_infectious_disease"
        ]
    },
    {
        "filename": "../data/letters/katharina/texts/child063^report063^2023-05-22.txt",
        "data_protection_level": "Open",
        "height_cm": 103.0,
        "bodyweight_kg": 15.0,
        "birthday": "2019-08-20",
        "presentation_day": "2023-05-22",
        "age_years": 3,
        "age_months": 45,
        "gender": "male",
        "admission_type": "inpatient",
        "diagnosis": [
            "Spherocytosis"
        ],
        "probable_or_proven_genetic": true,
        "infectious_disease": true,
        "main_subspecialties": [
            "infectiology",
            "hemato-oncology"
        ],
        "symptoms_on_admission": [
            "jaundice",
            "pale_skin",
            "fatigue",
            "fever"
        ],
        "patient_for_study": true,
        "reason_for_decision": [
            null
        ]
    },
    {
        "filename": "../data/letters/katharina/texts/child064^report064^2024-06-12.txt",
        "data_protection_level": "Open",
        "height_cm": 130.0,
        "bodyweight_kg": 30.0,
        "birthday": "2012-09-15",
        "presentation_day": "2024-05-20",
        "age_years": 11,
        "age_months": 140,
        "gender": "female",
        "admission_type": "outpatient",
        "diagnosis": [
            "Small stature"
        ],
        "probable_or_proven_genetic": false,
        "infectious_disease": false,
        "main_subspecialties": [
            "endocrinology"
        ],
        "symptoms_on_admission": [
            "small_stature"
        ],
        "patient_for_study": false,
        "reason_for_decision": [
            "age_out_of_range",
            "no_infectious_disease"
        ]
    },
    {
        "filename": "../data/letters/katharina/texts/child067^report067^2020-06-16.txt",
        "data_protection_level": "Open",
        "height_cm": null,
        "bodyweight_kg": 20.4,
        "birthday": "2011-12-09",
        "presentation_day": "2020-06-02",
        "age_years": 8,
        "age_months": 101,
        "gender": "female",
        "admission_type": "inpatient",
        "diagnosis": [
            "Methylmalonic aciduria"
        ],
        "probable_or_proven_genetic": true,
        "infectious_disease": false,
        "main_subspecialties": [
            "metabolic medicine"
        ],
        "symptoms_on_admission": [
            "vomiting"
        ],
        "patient_for_study": false,
        "reason_for_decision": [
            "age_out_of_range",
            "no_infectious_disease"
        ]
    },
    {
        "filename": "../data/letters/katharina/texts/child068^report068^2020-12-09.txt",
        "data_protection_level": "Open",
        "height_cm": 115.0,
        "bodyweight_kg": 20.5,
        "birthday": "2014-11-20",
        "presentation_day": "2020-12-05",
        "age_years": 6,
        "age_months": 72,
        "gender": "female",
        "admission_type": "inpatient",
        "diagnosis": [
            "Sickle cell disease"
        ],
        "probable_or_proven_genetic": true,
        "infectious_disease": false,
        "main_subspecialties": [
            "hemato-oncology"
        ],
        "symptoms_on_admission": [
            "abdominal_pain"
        ],
        "patient_for_study": false,
        "reason_for_decision": [
            "age_out_of_range",
            "no_infectious_disease"
        ]
    },
    {
        "filename": "../data/letters/katharina/texts/child070^report070^2024-05-08.txt",
        "data_protection_level": "Open",
        "height_cm": 75.0,
        "bodyweight_kg": 9.0,
        "birthday": "2023-02-12",
        "presentation_day": "2024-05-06",
        "age_years": 1,
        "age_months": 14,
        "gender": "female",
        "admission_type": "inpatient",
        "diagnosis": [
            "Electricity accident"
        ],
        "probable_or_proven_genetic": false,
        "infectious_disease": false,
        "main_subspecialties": [
            "cardiology"
        ],
        "symptoms_on_admission": [
            "burn_mark"
        ],
        "patient_for_study": false,
        "reason_for_decision": [
            "no_infectious_disease",
            "age_out_of_range"
        ]
    },
    {
        "filename": "../data/letters/katharina/texts/child072^report072^2023-10-16.txt",
        "data_protection_level": "Open",
        "height_cm": 68.5,
        "bodyweight_kg": 12.9,
        "birthday": "2021-09-03",
        "presentation_day": "2023-10-11",
        "age_years": 2,
        "age_months": 25,
        "gender": "male",
        "admission_type": "inpatient",
        "diagnosis": [
            "Glutaric aciduria type 1"
        ],
        "probable_or_proven_genetic": true,
        "infectious_disease": false,
        "main_subspecialties": [
            "metabolic medicine",
            "ear_nose_throat"
        ],
        "symptoms_on_admission": [
            null
        ],
        "patient_for_study": false,
        "reason_for_decision": [
            "no_infectious_disease"
        ]
    },
    {
        "filename": "../data/letters/katharina/texts/child073^report073^2018-03-23.txt",
        "data_protection_level": "Open",
        "height_cm": 89.0,
        "bodyweight_kg": 13.0,
        "birthday": "2016-01-06",
        "presentation_day": "2018-03-02",
        "age_years": 2,
        "age_months": 25,
        "gender": "male",
        "admission_type": "inpatient",
        "diagnosis": [
            "Affect spasm"
        ],
        "probable_or_proven_genetic": false,
        "infectious_disease": false,
        "main_subspecialties": [
            "neurology"
        ],
        "symptoms_on_admission": [
            "tensing_up",
            "screaming"
        ],
        "patient_for_study": false,
        "reason_for_decision": [
            "no_infectious_disease"
        ]
    },
    {
        "filename": "../data/letters/katharina/texts/child075^report075^2024-05-12.txt",
        "data_protection_level": "Open",
        "height_cm": 89.0,
        "bodyweight_kg": 13.0,
        "birthday": "2022-01-02",
        "presentation_day": "2024-04-01",
        "age_years": 2,
        "age_months": 26,
        "gender": "female",
        "admission_type": "inpatient",
        "diagnosis": [
            "Lymphadenitis colli"
        ],
        "probable_or_proven_genetic": false,
        "infectious_disease": true,
        "main_subspecialties": [
            "infectiology"
        ],
        "symptoms_on_admission": [
            "swollen_lymph_nodes",
            "fever",
            "respiratory_infection",
	    "common_cold_symptoms",
	    "ear_pain",
            "poor_feeding"
        ],
        "patient_for_study": true,
        "reason_for_decision": [
            null
        ]
    },
    {
        "filename": "../data/letters/katharina/texts/child076^report076^2024-01-15.txt",
        "data_protection_level": "Open",
        "height_cm": 102.0,
        "bodyweight_kg": 16.0,
        "birthday": "2020-01-02",
        "presentation_day": "2024-01-01",
        "age_years": 3,
        "age_months": 47,
        "gender": "female",
        "admission_type": "inpatient",
        "diagnosis": [
            "Mengitis"
        ],
        "probable_or_proven_genetic": false,
        "infectious_disease": true,
        "main_subspecialties": [
            "neurology",
            "infectiology"
        ],
        "symptoms_on_admission": [
            "fever",
            "vomiting",
            "headache",
            "neck_rigidity"
        ],
        "patient_for_study": true,
        "reason_for_decision": [
            null
        ]
    },
    {
        "filename": "../data/letters/katharina/texts/child078^report078^2024-05-22.txt",
        "data_protection_level": "Open",
        "height_cm": 108.0,
        "bodyweight_kg": 18.0,
        "birthday": "2020-01-02",
        "presentation_day": "2024-05-01",
        "age_years": 4,
        "age_months": 51,
        "gender": "female",
        "admission_type": "inpatient",
        "diagnosis": [
            "Kawasaki syndrome"
        ],
        "probable_or_proven_genetic": false,
        "infectious_disease": false,
        "main_subspecialties": [
            "immunology",
            "cardiology"
        ],
        "symptoms_on_admission": [
            "swollen_lymph_nodes",
            "fever",
	    "common_cold_symptoms",
            "exanthema",
            "poor_feeding",
            "conjunctival_injection",
	    "glossitis"
        ],
        "patient_for_study": false,
        "reason_for_decision": [
            "no_infectious_disease"
        ]
    },
    {
        "filename": "../data/letters/katharina/texts/child081^report081^2023-07-10.txt",
        "data_protection_level": "Open",
        "height_cm": 108.0,
        "bodyweight_kg": 18.0,
        "birthday": "2018-09-02",
        "presentation_day": "2023-06-24",
        "age_years": 4,
        "age_months": 57,
        "gender": "female",
        "admission_type": "inpatient",
        "diagnosis": [
            "Orbitaphlegmon"
        ],
        "probable_or_proven_genetic": false,
        "infectious_disease": true,
        "main_subspecialties": [
            "infectiology",
            "ophthalmology"
        ],
        "symptoms_on_admission": [
            "swelling_of_eyelid",
            "redness_of_eyelid",
            "conjunctival_injection",
            "common_cold_symptoms"
        ],
        "patient_for_study": true,
        "reason_for_decision": [
            null
        ]
    },
    {
        "filename": "../data/letters/katharina/texts/child082^report082^2024-04-21.txt",
        "data_protection_level": "Open",
        "height_cm": 110.0,
        "bodyweight_kg": 20.0,
        "birthday": "2019-07-09",
        "presentation_day": "2024-04-15",
        "age_years": 4,
        "age_months": 57,
        "gender": "male",
        "admission_type": "inpatient",
        "diagnosis": [
            "Obstructive bronchitis"
        ],
        "probable_or_proven_genetic": false,
        "infectious_disease": true,
        "main_subspecialties": [
            "pulmonology",
	    "infectiology"
        ],
        "symptoms_on_admission": [
            "fever",
            "coughing",
            "rhinitis",
	    "tachypnea",
	    "dyspnea"
        ],
        "patient_for_study": true,
        "reason_for_decision": [
            null
        ]
    },
    {
        "filename": "../data/letters/katharina/texts/child083^report083^2024-05-04.txt",
        "data_protection_level": "Open",
        "height_cm": null,
        "bodyweight_kg": null,
        "birthday": "2008-04-02",
        "presentation_day": "2024-05-03",
        "age_years": 16,
        "age_months": 193,
        "gender": "male",
        "admission_type": "inpatient",
        "diagnosis": [
            "Alcohol intoxication"
        ],
        "probable_or_proven_genetic": false,
        "infectious_disease": false,
        "main_subspecialties": [
            ""
        ],
        "symptoms_on_admission": [
            "reduction_in_vigilance",
	    "amnesia"
        ],
        "patient_for_study": false,
        "reason_for_decision": [
            "no_infectious_disease",
            "age_out_of_range"
        ]
    },
    {
        "filename": "../data/letters/katharina/texts/child084^report084^2024-04-12.txt",
        "data_protection_level": "Open",
        "height_cm": 122.0,
        "bodyweight_kg": 23.0,
        "birthday": "2017-09-01",
        "presentation_day": "2024-04-03",
        "age_years": 6,
        "age_months": 79,
        "gender": "male",
        "admission_type": "inpatient",
        "diagnosis": [
            "Anaphylaxis"
        ],
        "probable_or_proven_genetic": false,
        "infectious_disease": false,
        "main_subspecialties": [
            "allergology"
        ],
        "symptoms_on_admission": [
            "urticaria",
            "itching",
            "nausea",
            "vomiting",
            "diarrhea",
            "dyspnea",
	    "tachypnea"
        ],
        "patient_for_study": false,
        "reason_for_decision": [
            "no_infectious_disease",
            "age_out_of_range"
        ]
    },
    {
        "filename": "../data/letters/katharina/texts/child085^report085^2020-04-23.txt",
        "data_protection_level": "Open",
        "height_cm": 105.0,
        "bodyweight_kg": 22.0,
        "birthday": "2016-03-31",
        "presentation_day": "2020-04-01",
        "age_years": 4,
        "age_months": 48,
        "gender": "male",
        "admission_type": "inpatient",
        "diagnosis": [
            "Steroid-sensitive nephrotic syndrome"
        ],
        "probable_or_proven_genetic": false,
        "infectious_disease": false,
        "main_subspecialties": [
            "nephrology"
        ],
        "symptoms_on_admission": [
            "gain_of_weight",
            "edema"
        ],
        "patient_for_study": false,
        "reason_for_decision": [
            "no_infectious_disease"
        ]
    }
]
