# Supplementary material for: Using large language models to extract information from pediatric clinical reports
Source: PLOS Digit Health. 2025 Jul 23;4(7):e0000919. doi: 10.1371/journal.pdig.0000919 (PMC12286318; doi:10.1371/journal.pdig.0000919)
Supplement: S1 File — (TGZ) [file pdig.0000919.s002.tgz › letters/chunk_1/texts/letter_034.txt]

Patient: Wallner, Maria, geboren am 14.10.2023

Sehr geehrte Frau Kollegin, sehr geehrter Kollege,

Wir berichten Ihnen über o. g. Patientin, die sich vom 23.10.2024 bis zum 24.10.2024 in unserer stationären Behandlung befand.

Diagnosen:
Ahornsirup-Erkrankung (molekulargenetisch gesichert)

Aktuell:
RSV-positive obstruktive Bronchitis mit Trinkverweigerung

Anamnese:
Die ausführliche Anamnese dürfen wir freundlicherweise als bekannt voraussetzen und verweisen diesbezüglich auf die vorausgegangenen Arztbriefe. Kurz zusammengefasst ist Maria einen domo gut bekanntes Mädchen, bei der im Neugeborenen-Screening eine Ahornsirup-Erkrankung festgestellt wurde. Seither ist Maria insgesamt sehr guter Gang und sie hat bislang keine Stoffwechselentgleisung gezeigt. Ihre aktuelle Vorstellung erfolgte aufgrund von Fieber seit dem Vorabend bis 40,1 °C, Husten, und zunehmender Trinkverweigerung. Eine Fiebersenkung mit Paracetamol hat nicht funktioniert. Maria war allzeit gut ansprechbar.

Familienanamnese: Unauffällig
Vorerkrankungen: keine weiteren Vorerkrankungen
Allergien: Keine bekannt
Impfstatus: Entsprechend STIKO
Dauermedikation bei Aufnahme:  D-Florette 500 IE
Ernährung: Spezieller Ernährungsplan, liegt der Familie vor

Körperliche Untersuchung:
Körperlicher Untersuchungsbefund:
1 Jahr alte Patientin in gutem Allgemein- und regelrechtem Ernährungszustand. 
Anthropometrische Daten: Gewicht 11 kg (71. Perzentile), Größe 76 cm (31. Perzentile). 
Vitalparameter bei Aufnahme: HF 98/min, Atemfrequenz 25/min, Sauerstoffsättigung an Raumluft 98%, Blutdruck 105/60 mmHg (MAD 71 mmHg), Temperatur 36,9°C. 
Haut: Kolorit rosig, Haut reizlos, kein Exanthem, keine Petechien, Hautturgor gut, Schleimhäute feucht, keine Exsikkosezeichen. Cor: Herztöne rein und rhythmisch, keine vitientypischen Herzgeräusche. Pulmo: intermittierender Husten, beidseits seitengleich belüftet, pueriles/vesikuläres Atemgeräusch, keine Rasselgeräusche, angedeutete Obstruktion, milde Dyspnoe. Abdomen: Abdomen weich, keine Resistenzen palpabel, regelrechte Darmgeräusche über allen Quadranten, keine Druckdolenz, keine Abwehrspannung, keine Hepatosplenomegalie, kein Nierenlagerklopfschmerz. HNO: Rachen reizlos, keine Stippchen, keine Beläge, Gehörgänge reizlos, Trommelfelle beidseits reizlos und spiegelnd. Lymphknoten: keine pathologischen Lymphknoten zervikal, axillär und inguinal palpabel. Genitale: nicht untersucht.
Neuro: Hirnnerven 2-12 unauffällig, PERLA, Augenmotorik intakt, keine Blickdeviation. Seitengleiche Spontanmotorik, grobe Kraft in allen Extremitäten 5/5, keine motorischen sowie sensiblen Ausfälle ersichtlich.

Laborbefund: siehe bitte Kumulativbefund

Mikrobiologie:
Respiratorische PCR (Influenza A/B, RSV, SARS-CoV-2): positiv auf RSV 

Therapie und stationäre Verlauf:
Maria wurde bei Trinkverweigerung im Rahmen einer RSV-Bronchiolitis stationär aufgenommen. Laborchemisch zeigten sich bei Aufnahme erfreulicherweise keine Auffälligkeiten, insbesondere der Elektrolyt- und Säure-Basen-Haushalt fand sich ausgeglichen. Es zeigten sich keine relevant erhöhten Entzündungsparameter. bei vorliegender Obstruktion und milder Dyspnoe inhalierte sie mit Salbutamol 6 Tropfen 3 mal täglich, hierunter besserte sich die Dyspnoe. Wir begannen eine intravenöse anabole sierung mit Glukose 10% Lösung (7 mg/kg /min) mit Elektrolytzusätzen (Natrium 2 mmol/kg/d, Kalium 1 mmol/kg/d). bei zusehends gebessertem Trinkverhalten konnte die intravenöse anabol lisierung am Folgetag schrittweise reduziert und beendet werden. Nachdem Maria wieder ihre volle Menge zu sich nahm, wurde sie am Abend des 24.10.2024 auf dringenden Wunsch der Eltern nach Hause entlassen.

Zusammenfassung:
Die stationäre Aufnahme von Maria erfolgte bei RSV-positiver Bronchiolitis bei bekannter Ahornsirupkrankheit. Sie hatte nie Sauerstoffbedarf, die intravenöse Analgosedierung konnte am Tag nach der Aufnahme beendet werden.
