# Supplementary material for: Using large language models to extract information from pediatric clinical reports
Source: PLOS Digit Health. 2025 Jul 23;4(7):e0000919. doi: 10.1371/journal.pdig.0000919 (PMC12286318; doi:10.1371/journal.pdig.0000919)
Supplement: S1 File — (TGZ) [file pdig.0000919.s002.tgz › letters/chunk_1/texts/letter_033.txt]

Patient: Abdallah, Yusuf, geboren am 03.06.2016

Sehr geehrte Frau Kollegin,

Wir berichten Ihnen über o. g. Patienten, der sich vom 01.03.2024 bis zum 04.03.2024 in unserer Kinder intensivmedizinischen Betreuung sowie im Anschluss vom 04.03.2024 bis zum 20.03.2024 in unserer Normalstationären Betreuung befand.

Diagnosen:
Verdacht auf autoimmunes polyendokrines Syndrom mit:
- Zöliakie
- Gemischte primäre und sekundäre Nebennierenrindeninsuffizienz (Hypokortisolismus, erniedrigtes ACTH)
Zustand nach Addison-Krise bei Gastroenteritis 12/2023
Aktuell: Addison-Krise bei Influenza 02/2024

Anamnese:
Yusuf, 7 Jahre alt, wurde aufgrund einer akuten fiebrigen Vigilanzminderung stationär aufgenommen, die sich über mehrere Stunden ausgebildet hatte. Seit dem Vortag kam es zu gelegentlichem Erbrechen, kein Nüchternerbrechen. In der Notaufnahme erfolgte ein generalisiert tonisch-klonischer Anfall. Zu diesem Zeitpunkt wurde eine Körpertemperatur von 37.5°C festgestellt. In der Aktudiagnostik zeigte sich eine Normoglykämie, es gab aber klare Hinweise auf eine Exsikkose. Aufgrund einer klinischen Exsikkose erhielt Yusuf eine Volumentherapie. Die Blutgasanalyse (BGA) ergab initial eine metabolisch und respiratorisch kombinierte Azidose mit einem pH-Wert von 7,05 bei einem Base Excess von -8 mmol/l und einem CO2 von 65 mg VAG.  Das Laktat lag bei 4,0 umol/l.
Sofort wurde eine parenterale Glukosesubstitution durchgeführt. Nach einem erneuten Anfall erhielt Yusuf zunächst Midazolam, dann Phenobarbital, und  er wurde in den Schockraum verlegt. Hier konnte der Anfall mit Midazolam i.v. durchbrochen werden.
Es ist erwähnenswert, dass Yusuf seit einem Jahr an einer Zöliakie leidet und entsprechend glutenfrei ernährt wird. In seiner Familie besteht eine Hypothyreose bei mehreren Mitgliedern (Mutter, Tante).

Körperlicher Untersuchungsbefund:
7 Jahre alter Patient in stabilem Allgemein- und schlankem Ernährungszustand. 
Anthropometrische Daten: Gewicht 25,5 kg (29. Perzentile), Größe 125 cm (73. Perzentile).
Vitalparameter bei Aufnahme: Puls 99/min, Sauerstoffsättigung an Raumluft 100%, Blutdruck 92/60 mmHg (MAD 69 mmHg), Temperatur 36,6°C. 
Haut: Kolorit gebräunt, keine Hyperpigmentierten Handinnenflächen, Skrotum nicht hyperpigmentiert Skrotum, Haut reizlos, kein Exanthem, keine Petechien, Hautturgor gut, Schleimhäute feucht. Cor: Herztöne rein und rhythmisch, keine vitientypischen Herzgeräusche. Pulmo: beidseits seitengleich belüftet, pueriles/vesikuläres Atemgeräusch, keine Rasselgeräusche, keine Obstruktion, Eupnoe. Abdomen: Abdomen weich, keine Resistenzen palpabel, regelrechte Darmgeräusche über allen Quadranten, keine Druckdolenz, keine Abwehrspannung, keine Hepatosplenomegalie, kein Nierenlagerklopfschmerz. HNO: Rachen reizlos, keine Stippchen, keine Beläge, Gehörgänge reizlos, Trommelfelle beidseits reizlos und spiegelnd. Lymphknoten: keine pathologischen Lymphknoten zervikal, axillär und inguinal palpabel. 
Neuro: Orientierend neurologisch unauffällig, Pupillen isokor, direkt und indirekt seitengleich prompt lichtreagibel, kein Meningismus, alle Extremitäten regelrecht und frei beweglich.

Routinelabor:
Siehe bitte Kumulativbefund

Mikrobiologie:
Erweiterte Respiratorische Multiplexpanel-PCR vom 01.03.2024: 
Befund: PCR positiv auf Influenza A. Keine weiteren Nachweise. Die Untersuchung umfasste: Viren: Adenovirus, Coronavirus 229E, Coronavirus HKU1, Coronavirus NL63, Coronavirus OC43, Severe Acute Respiratory Syndrome Coronavirus 2 (SARS-CoV-2), Human Metapneumovirus, Human Rhinovirus/Enterovirus, Influenza A virus, Influenza A virus A/H1, Influenza A virus A/H3, Influenza A virus A/H1-2009, Influenza B virus, Parainfluenza virus 1/2/3/4, Respiratory syncytial virus, Bakterien: Bordetella parapertussis, Bordetella pertussis, Chlamydia pneumoniae, Mycoplasma pneumoniae
Stuhl-PCR vom 01.03.2024: PCR-Ergebnis negativ. Dies umfasste: Bakterien: Campylobacter (jejuni, coli & upsaliensis), Clostridium difficile (Toxin A/B), Plesiomonas shigelloides, Salmonella, Yersinia enterocolitica, Vibrio (parahaemolyticus, vulnificus & cholerae), Vibrio cholerae, E. coli O157, Enteroaggregative E. coli (EAEC), Enterotoxigene E. coli (ETEC) lt/st, Shiga-Toxin-erzeugende E. coli (STEC) stx1/stx2, Shigella/Enteroinvasive E. coli (EIEC), Viren: Adenovirus F 40/41, Astrovirus, Norovirus, Rotavirus A, Sapovirus (I,II, IV, and V), Parasiten: Cryptosporidium, Cyclospora cayetanensis, Entamoeba histolytica, Giardia lamblia
Blutkultur vom 01.03.2024:
Negativ.
MRSA Screening vom 01.03.2024:
Negativ.
Liquor-PCR vom 01.03.2024: PCR-Ergebnis negativ. Ein negativer Befund schließt folgende Erreger mit ein: Bakterien: Escherichia coli K1, Haemophilus influenzae, Listeria monocytogenes, Neisseria meningitidis, Streptococcus agalactiae, Streptococcus pneumoniae, Viren: Cytomegalovirus (CMV), Enterovirus, Herpes simplex-Virus 1 (HSV-1), Herpes simplex-Virus 2 (HSV-2), Human Herpes-Virus 6 (HHV-6, Human Parechovirus, Varicella zoster-Virus (VZV), Hefen: Cryptococcus neoformans/gattii

Neuro- und Elektrophysiologie: 
EEG vom 05.03.2024:
Befund GR: 7Hz Schlaf: keine schlaftypischen Graphoelemente Verlangsamungen: intermittierende Verlangsamung links-frontal. ETPs: nein Anfälle: keine Anfälle aufgezeichnet 
Beurteilung EEG (wach, schläfrig) pathologisch Grad II wegen: Intermittierende Verlangsamung links-frontal. Interpretation: Zeichen einer moderaten Hirnfunktionsstörung/Enzepaphalopathie in og. Regionen

Bildgebung:
cMRT vom 02.03.2024:
Schriftlicher Befund bei Entlassung ausstehend. Mündlicher Befund: Unauffällig

Therapie und Verlauf:
Yusuf wurde nach Stabilisierung von der  Kinder-Intensivstation übernommen.  Hier hatte sich ein  Hypokortisolismus gezeigt, der mit Hydrocortison in Stressdosis behandelt worden war. Hierunter hatte sich Yusuf Zustand sukzessive verbessert gehabt.  Die auf der Intensivstation begonnene kalkulierte Antibiotikatherapie wurde nach Erhalt des positiven PCR-Befundes auf Influenza noch dort beendet. Aufgrund der zusätzlich vorliegenden Zöliakie sowie der hochgradig positiven Familienanamnese auf Autoimmun-Endokrinopathien besteht aktuell der Verdacht auf eine Autoimmunpolyendokrinopathie, bei der es im Rahmen einer Influenza-Infektion zu einer Addison-Krise gekommen ist.

 Zusammenfassung:
 In Zusammenschau der klinischen, laborchemischen und bildmorphologischen Befunde besteht bei Yusuf ein autoimmunes polyendokrines Syndrom mit Zöliakie und aktuell Addison-Krise im Rahmen einer Nebennierenrindeninsuffizienz. Dementsprechend muss lebenslang eine glutenfreie Diät eingehalten werden, eine Substituierung mit Hydrocortison ist vermutlich ebenfalls lebenslang notwendig. Bei stabilen Elektrolyten ist momentan noch keine Indikation zur Therapie mit Fludrokortison gegeben.

Empfehlungen:
Endokrinologische Betreuung
Mitführen eines Notfall Ausweises bei Nebennieren Insuffizienz, insbesondere jederzeitiges bereithalten von Prednisolon 100 mg supp als Notfallmedikament im Rahmen einer erneuten Addison-Krise
Trotz infektassoziierter Symptomatik: Durchführung sämtlicher empfohlene Impfung
Bei Zustandsverschlechterung: Akute Vorstellung jederzeit

Medikation bei Entlassung:
Hydrocortison 5 mg - 5 mg - 2,5 mg
