# Supplementary material for: Using large language models to extract information from pediatric clinical reports
Source: PLOS Digit Health. 2025 Jul 23;4(7):e0000919. doi: 10.1371/journal.pdig.0000919 (PMC12286318; doi:10.1371/journal.pdig.0000919)
Supplement: S1 File — (TGZ) [file pdig.0000919.s002.tgz › letters/chunk_1/texts/letter_032.txt]

Patient: Anders, Markus, geboren am 03.02.2015

Sehr geehrter Herr Kollege,

Wir berichten Ihnen über o. g. Patient, der sich vom 15.07.2021 bis zum 03.08.2021 in unserer stationären Behandlung befand.

Diagnosen:
Sepsis mit Nachweis von Staphylococcus aureus mit:
Meningealer Reizung
Vigilanzminderung
Unauffälliger  Liquorstatus
Fieber, Schüttelfrost
Ehemaliges Frühgeborenes 24 +3. Schwangerschaftswoche
Zustand nach intraventrikulärer Blutung Grad 3
Zustand nach obstruktivem Hydrozephalus, Zustand nach Shunt-Implantation 06/2015
Zustand nach Atemnotsyndrom
Zustand nach V.a. NEC

 Anamnese:
 Die Vorstellung das 6 Jahre alten Markus erfolgte bei Vigilanzminderung, menigealer Reizung, Fieber und Schüttelfrost. Er hatte sich bereits seit einem Tag über Unwohlsein beschwert. Bei Fieber bis 40,2 °C, das mit einem schlechten Allgemeinzustand einherging und sich medikamentös nur schlecht senken ließ, fiel den Eltern eine zunehmend eingeschränkte Kontaktfähigkeit auf. Hierauf wurde der Kindernotarzt alarmiert, der Markus somnolent und hochfiebernd vorfand. Zusätzlich war Markus verwirrt, erkannte weder seine Umgebung, noch seine Eltern. In der körperlichen Untersuchung in unserer Notaufnahme Markus weiterhin nicht orientiert, er zeigte auf Schmerzreiz eine zielgerichtete Abwehrreaktion.
 In der Vorwoche war Markus in eine Scherbe getreten, es entwickelte sich eine Wunde, die im Verlauf etwas eiterte. daraufhin wurde Markus für 5 Tage zu Hause behalten, er zu Druck in dieser Zeit wieder sagt noch Schuhe, und die Wundverhältnisse normalisierten sich zusehends; in der Notaufnahme fand sich nur noch eine reizlose, verkrustete Wunde.
Markus ist ein ehemaliges Frühgeborenes der 24 +3. Schwangerschaftswoche, aufgrund eines obstruktiven Hydrozephalus ist  er seit dem 1. Lebensjahr mit einem Shunt-versorgt, hier gab es bislang keine Komplikationen.

Familienanamnese: Unauffällig

Medikamente: Keine

Körperlicher Untersuchungsbefund zum Zeitpunkt der stationären Aufnahme am 15.07.2021:
6 Jahre alter Patient in reduziertem Allgemein- und regelrechtem Ernährungszustand. 
Antropometrische Daten: Gewicht 21 kg (24. Perzentile), Größe 135 cm (80. Perzentile). 
Vitalparameter bei Aufnahme: Blutdruck 107/65 mmHg (MAD 77 mmHg), Temperatur 39,7 °C. 
Haut: Kolorit rosig, Haut reizlos, kein Exanthem, keine Petechien, Hautturgor gut, Schleimhäute feucht, keine Exsikkosezeichen. In Abheilung befindliche Schnittwunde des rechten Fußes ohne putrides Sekret.  Cor: Herztöne rein und rhythmisch, keine vitientypischen Herzgeräusche. Pulmo: beidseits seitengleich belüftet, pueriles/vesikuläres Atemgeräusch, keine Rasselgeräusche, keine Obstruktion, Eupnoe. Abdomen: Abdomen weich, keine Resistenzen palpabel, regelrechte Darmgeräusche über allen Quadranten, keine Druckdolenz, keine Abwehrspannung, keine Hepatosplenomegalie, kein Nierenlagerklopfschmerz. HNO: Rachen reizlos, keine Stippchen, keine Beläge, Gehörgänge reizlos, Trommelfelle beidseits reizlos und spiegelnd. Lymphknoten: keine pathologischen Lymphknoten zervikal, axillär und inguinal palpabel. 

Neurologischer Untersuchungsbefund zum Zeitpunkt der stationären Aufnahme:
Vigilanz: schläfrig, erweckbar, GCS 12, desorientiert, aber ruhig.
Sprache, Konzentration, Gedächtnis: flüssige Sprache
Hirnnerven: Visus intakt, unauffällige Perimetrie, indirekte und direkte LR intakt, Konvergenzreaktion intakt, Blickfolge normal, Nervenaustrittspunkte schmerzfrei, keine fazialen Asymmetrien, Hören intakt, kein Schwindel. Zunge, Gaumensegel und Mittellinie ohne Deviation, keine Schluckstörung, Kopfdrehung und Anheben der Schulter seitengleich ohne pathologischen Befund
Motorik und Tonus: seitengleich ohne Asymmetrien, keine Dyskinesien, kein Tremor, kein Rigor, keine Spastizität, keine Paresen, eutrophe Muskulatur, Kraft 5/5. 
Koordination: Kein Hinweis auf Ataxie, Zehenspitzen-, Hacken-, Seiltänzergang sicher, Einbeinstand und Einbeinhüpfen sicher. Romberg und Unterberger unauffällig. Finger-Nase-, Finger-Finger-, und Knie-Hacke-Versuch unauffällig. Diadochokinese und Fingeropposition regelhaft. Hand- und Fußtapping unauffällig.
Reflexe: ASR, PSR, BSR und TSR seitengleich auslösbar, Reflexzonen nicht verbreitert, BHR seitengleich. Babinski negativ.

Mikrobiologie:
Influenza-Schnelltest vom 15.07.2021: negativ

HSV-PCR/Liquor vom 15.07.2021: Negativ
Liquorkultur vom 15.07.2021: Negativ

Aerobe Blutkultur vom 15.07.2021: Nachweis von Staphylococcus aureus 
Aerobe Blutkultur vom 16.07.2021: Negativer Befund
Aerobe Blutkultur vom 24.07.2021: Negativer Befund

Bildgebende Diagnostik:
CT mit Kontrastmittel vom 15.07.2021:
Befund: Spiral-CT nativ und nach Kontrastmittelgabe (40 ml Imeron +15 ml NaCl, Flow 2 ml/s, Delay 60 Sekunden.). Rekonstruktion beider Spiralen in allen drei Raumebenen. Anfertigung einer MIP. VP-Shunt von links-frontal eingelegt, Spitze im linken Seitenventrikel. Die äußeren Liquorräume sind schmal, aber abgrenzbar. Keine Mittellinienverlagerung, normale Mark- Rindendifferenzierung im Groß- und Kleinhirn. Die Seitenventrikel sind etwas erweitert, der dritte Ventrikel, die basalen Zisternen und der vierte Ventrikel sind normal. Kein Anhalt für eine Blutung. Nach Kontrastmittelgabe normale Kontrastierung der Hirnarterien und der großen und kleinen venösen Blutleiter. In der sagittalen Rekonstruktion nach Kontrastmittel zeigt sich kein Kleinhirntonsillentiefstand. Der Balken ist regulär angelegt. Keine umschriebene Kontrastmittelaufnahme. Im Knochenfenster normale Weite der Schädelnähte. Die Nasennebenhöhlen sind soweit erfasst frei, die Mastoide ebenso. 
Beurteilung: Es zeigt sich eine leichte Erweiterung beider Seitenventrikel, die gering asymmetrisch sind, und bei VP-Shunt im Verlauf stabil ist, ansonsten zeigt sich ein unauffälliger Befund. Im Anschluss an die CT wurde der Patient Liquor punktiert.

Röntgen-Thorax vom 15.07.2021:
Beurteilung: Soweit erfasst und beurteilbar kein Anhalt für einen pathologischen Befund.

Sonografie des Abdomens vom 17.07.2021:
Beurteilung: Minimaler Saum freier Flüssigkeit retrovesikal. Formiertes echoreiches Sludge teils mit Konkrementen.

Neuro- und Elektrophysiologie: 
EEG vom 16.07.2021:
EEG pathologisch Grad II (wach) wegen: (1) intermittierende Verlangsamung parietal rechts und generalisiert. Grundrhythmus bei mangelnder Kooperation nicht abgrenzbar. HV: nicht dgf. PS: photic driving Intermittierende Verlangsamung parietal rechts keine ETPs 
Beurteilung Dieses EEG zeigt eine milde Hirnfunktionsstörung mit Maximum parietal rechts. Keine epileptiforme Aktivität.

 Kinderchirurgisches Konsil vom 15.07.2021:
 Bei unverändertem CT keine Hinweise auf Shuntproblematik, Neueinstellung des Shunt-Ventils nicht notwendig.

 Therapien und stationäre Verlauf:
 Die stationäre Aufnahme des 6 Jahre alten Markus erfolgte bei Vigilanzminderung und Fieber. Es zeigten sich Hinweise auf eine Sepsis. Bei liegendem VP-Shunt wurde zunächst eine Computertomografie angefertigt, in der sich keine Hinweise auf eine Shunt-Dysfunktion zeigten. Weiterhin konnten eine Raumforderung, eine Blutung, oder eine entzündliche Veränderung ausgeschlossen werden. Im Anschluss erfolgt nach ausführlicher Aufklärung der Familie und Ausschluss von Kontraindikationen eine komplikationslose Lumbalpunktion in Analgosidierung. Hierbei konnte ein unauffälliger Liquorstatus sowie ein normwertiger Liquoreröffnungsdruck erhoben werden. Bei nicht auszuschließender Meningitis erfolgte bei Aufnahme die antibiotische Therapie mittels Ceftriaxon (100 mg/kg/Tag), sowie Aciclovir (3 x 15 mg/kg/Tag). Bei unauffälliger HSV-PCR und Liquorkultur konnte die Therapie mit Aciclovir rasch wieder beendet werden. Weiterhin erfolgte eine intravenöse Flüssigkeitssubstitution mit Glucose-Elektrolytlösung, sowie eine bedarfsorientierte Antipyrese und Analgesie.  Unter den therapeutischen Maßnahmen besserte sich Markus Allgemeinzustand rasch, er entfieberte ab dem 16.07.2021 und klarte zunehmend auf, sodass im Verlauf ein unauffälliger neurologischer Status erhoben werden konnte.
Bei Nachweis von Staphylococcus aureus aus der Blutkultur wurde die antibiotische Therapie um Flucloxacillin ergänzt. Diese Therapie wurde für insgesamt 14 Tage durchgeführt. Es gab keine Hinweise auf den Ursprung der Infektion. Ein Röntgen-Thorax war unauffällig, der Shunt war im Verlauf reizlos. Eine ergänzende Abdomensonografie war unauffällig.

Zusammenfassung:
In Zusammenschau der klinischen, laborchemischen, sowie bildmorphologischen Befunde ist bei initialer Vorstellung bestehende Symptomkonstellation aus Vigilanzminderung, Fieber, Schüttelfrost, Tachykardie, verlängerter kapillärer Füllungszeit im Rahmen der selbstständige Nachweis von Staphylococcus aureus aufgetreten. Es gibt keine Hinweise auf eine Shunt-Fehlfunktion oder eine Shunt-Infektion. Unter leitliniengerechter Therapie besserte sich der Allgemeinzustand rasch. Bei einliegendem Fremdmaterial wird die antibiotische Therapie mit Cefadroxil für weitere 14 Tage fortgeführt. Eintrittspforte ist am ehesten die entzündete Wunde nach Schnittverletzung (Glasscherbe) am Fuß.

Empfehlungen:
Wiedervorstellung in der infektiologischen Sprechstunde am 19.08.2021 um 14:00 Uhr
Bei Verschlechterung des Allgemeinzustandes, neu auftretenden Symptomen, Apathie/Schläfrigkeit, Trinkverweigerung, schlecht senkbarem Fieber bitte jederzeit Wiedervorstellung in unserer ZNA
Vorsorgeuntersuchungen und Impfungen bei den niedergelassenen Kolleginnen und Kollegen nach aktuellen STIKO-Empfehlungen.

Medikation bei Entlassung:
Cefadroxil 1000 mg 3 mal täglich per os, fortzusetzen bis zur ambulanten Vorstellung
