# Supplementary material for: Using large language models to extract information from pediatric clinical reports
Source: PLOS Digit Health. 2025 Jul 23;4(7):e0000919. doi: 10.1371/journal.pdig.0000919 (PMC12286318; doi:10.1371/journal.pdig.0000919)
Supplement: S1 File — (TGZ) [file pdig.0000919.s002.tgz › letters/chunk_1/texts/letter_031.txt]

Patientin: Michaela Riedler, geb. am 23.09.2021

Sehr geehrte Frau Kollegin, sehr geehrter Herr Kollege, 
wir berichten Ihnen über o.g. Patientin, die sich vom 03.10.2021 bis 07.10.2021
in unserer stationären Behandlung befand.

Diagnosen: Verdacht auf Neugeboreneninfektion
-Nachweis von Rhino /Enterovirus im Nasenabstrich
-Nachweis von Enterovirus in der Liquor PCR

Aufnahmegrund: Stationäre Aufnahme zur Überwachung und Diagnostik bei
Trinkschwäche und Verdacht auf Neugeboreneninfektion

Anamnese:
Die knapp 3 Wochen alte Michaela wurde bei Trinkschwäche seit mehreren
Stunden vorgestellt, sie melde sich überhaupt nicht mehr zu den Mahlzeiten.
Die letzte Mahlzeit sei deutlich geringer als sonst gewesen seien. Ehemaliges RG
37 +6 SSW ( Geburtsgewicht 3240 g, Apgar 9/9/10), unkomplizierte
Schwangerschaft und Geburt, Mutter GBS positiv. 1. Kind gesunder Eltern.
Sklerenikterus und Hautikterus, seit heute Geburtsgewicht wieder erreicht.
Mutter und Vater mit Bauchschmerzen, Vater seit gestern Abend mehrfach
erbrochen, auch im Umfeld mehrere gastrointestinale Erkrankungen. 
Temperatur heute 37,8 °C, bei GBS-Exposition tägliche Temperaturmessung.

Körperliche Untersuchung:
Etwas schläfrig. Stabiler Allgemeinzustand, guter Ernährungszustand. Gewicht
3430 g ( 52. Perzentile), Größe 53 cm ( 42. Perzentile). Pupillen rund, isokor.
Direkte und konsensuelle Lichtreaktion beidseits prompt und seitengleich.
Seitengleiche Spontanmotorik, reagiert adäquat auf Umweltreize ( Geräusche,
Licht). Kein Nüchternerbrechen, orientierend neurologisch unauffällig,
Neugeborenen Reaktion ( unter anderem palmare /plantare Greifreflex,
Galant-Reaktion, Moro-Reaktion ) intakt. Saugreflex und Suchreflex intakt. Puls
125/min, RR 80/45 mmHg, Herzaktion rhythmisch und normofrequent, Herztöne
rein, Systole und Diastole frei. Vesikuläres Atemgeräusch beidseits, seitengleich
belüftet, keine Rasselgeräusche. Abdomen weich, keine Resistenzen, kein
Druckschmerz, Darmgeräusche über allen 4 Quadranten lebhaft. Keine
Hepatosplenomegalie. Nierenlager frei, Wirbelsäule nicht klopfschmerzhaft.
Rachen reizlos, Trommelfell nicht einsehbar. Keine Lymphadenopathie. Haut
ikterisch-rosig, peripher etwas kühl, zentral warm, Mundschleimhaut feucht,
ganz mildes flüchtiges Exanthem, Fontanelle im Niveau, Hautturgor adäquat.

Labor:
Siehe bitte Kumulativbefund

Mikrobiologische Diagnostik:
Blutkultur vom 03.10.2021: Kein Wachstum von Bakterien
Liquor-PCR vom 03.10.2021: Enterovirus-PCR positiv
Nasen-Rachenabstrich vom 03.10.2021: Positiv auf Rino-Enterovirus
Urinkultur vom 03.10.2021: nicht signifikanter Bakteriurie, Mischkultur

Therapie und stationärer Verlauf:
Michaela wurde im Alter von etwas über 2 Wochen bei Verdacht auf
Neugeboreneninfektion (Trinkverweigerung, Fieber, GBS-Exposition) stationär
aufgenommen. Im Blutbild zeigte sich zunächst eine Leukozytopenie, die
Entzündungsparameter waren zunächst nur leicht erhöht (IL6 und 40,2 pg/ml,
CRP negativ). Das Mädchen erhielt zunächst eine empirische antibiotische
Therapie mit Ampicillin und Gentamicin, nach steriler Blutkultur konnte sie
beendet werden. Die blutige Lumbalpunktion zeigte keinen Anhalt für eine
bakterielle Meningitis. In einem Nasenabstrich konnten Rino/Enteroviren und in
der Liquor-PCR Enteroviren nachgewiesen werden, vereinbar mit einer viralen
Infektion des Neugeborenen. Bei Trinkschwäche erfolgte eine parenterale
Flüssigkeitssubstitution, im Verlauf besserte sich das Trinkverhalten. In den
Blutkontrollen zeigte sich ein intermittierend steigendes CRP (maximal 5
mg/dl), das spontan rückläufig war. Am 07.10. konnte Michaela nach Hause
entlassen werden.
Der Mischkultur im Einmalkatheterurin wird aktuell keine Bedeutung
zugewiesen, es handelt sich am ehesten um eine Kontamination.

Empfehlungen:
Jederzeitige sofortige Wiedervorstellung bei Zustandsverschlechterung,
Trinkverweigerung, oder Fieber
Klinische Kontrolle durch Kinderarzt
Urin-Kontrolle durch Kinderarzt
Vorsorgeuntersuchung und Schutzimpfungen nach Empfehlungen der STIKO
Vitamin-D Prophylaxe bis zum 2. erlebten Sommer
