# Supplementary material for: Using large language models to extract information from pediatric clinical reports
Source: PLOS Digit Health. 2025 Jul 23;4(7):e0000919. doi: 10.1371/journal.pdig.0000919 (PMC12286318; doi:10.1371/journal.pdig.0000919)
Supplement: S1 File — (TGZ) [file pdig.0000919.s002.tgz › letters/chunk_1/texts/letter_030.txt]

Patientin: Martina Riscova, geb. am 01.05.2011

Sehr geehrte Frau Kollegin, sehr geehrter Herr Kollege, 
wir berichten Ihnen über o.g. Patientin, 
die sich vom 30.06.2021 bis 02.07.2021 in unserer stationären Behandlung
befand.

Diagnosen:
Red -Syndrom: Ataktische Bewegungsstörung im Rahmen der
Grunderkrankung, motorische Fähigkeiten entsprechend GMFCS Level IV, MACS
Level IV
Symptomatische Epilepsie, aktuell anfallsfrei
PEJ-Anlage mit nächtliche Dauersondierung

Aufnahmegrund:
Die Aufnahme auf Station erfolgt zur Durchführung des 2.
Methylprednisolon-Stoß therapie.

Anamnese:
Die 10-jährige Martina ist eine im Haus bekannte Patientin mit Rett-Syndrom.
Sie stellte sich zur erneuten Methylprednisolon-Stoßtherapie vor. Nach dem
ersten Methylprednisolon Stoß vor etwa 5 Wochen haben die Eltern keine
relevante Veränderung bemerkt. ungefähr 1x/Woche kommt es zu
selbstlimitierenden Absencen. Es gibt keine Hinweise auf eine Infektion.

Aktuelle Medikation:
Valproat 400-0-400 mg per os
Lamotrigin 25-0-50 mg per os
Substitution von Vitamin-D und Folsäure

Körperlicher Untersuchungsbefund:
Ordentliche allgemein- und schlankem Ernährungszustand, Gewicht 25 kg ( 5.
Perzentile), Größe 130 cm ( 7. Perzentile ) Pupillen rund, isokor. Direkte und
konsensuelle Lichtreaktion beidseits prompt und seitengleich, keine aktive
Sprache, kein klares Sprachverständnis. Kann einige Schritte gehen. Herzaktion
rhythmisch normofrequent, Herztöne rein, Systole und Diastole frei. Vesikuläres
Atemgeräusch beidseits, seitengleich belüftet, keine Rasselgeräusche Abdomen
weich, keine Resistenzen, kein Druckschmerz, Darmgeräusche über allen 4
Quadranten lebhaft. Rachen reizlos, Trommelfelle beidseits blande

Labor: Siehe Kumulativbefund anbei

Therapie und stationärer Verlauf:
Die Methylprednisolon-Stoßtherapie (20 mg/kg und Tag ) über 3 Tage wurde
von Martina gut vertragen. Sie war immer kardiorespiratorisch stabil und
konnte 3 Tage nach Aufnahme in gutem Allgemeinzustand nach Hause
entlassen werden.

Empfehlungen:
Weitere neuropädiatrische Betreuung ambulant
Jederzeit Wiedervorstellung bei allgemeinen Zustandsverschlechterung

Medikation bei Entlassung:
Unverändert
