# Supplementary material for: Using large language models to extract information from pediatric clinical reports
Source: PLOS Digit Health. 2025 Jul 23;4(7):e0000919. doi: 10.1371/journal.pdig.0000919 (PMC12286318; doi:10.1371/journal.pdig.0000919)
Supplement: S1 File — (TGZ) [file pdig.0000919.s002.tgz › letters/chunk_1/texts/letter_029.txt]

Patientin: Michaela Renninger, geb. am 23.05.2013

Sehr geehrte Frau Kollegin, sehr geehrter Herr Kollege, 

wir berichten Ihnen über o.g. Patientin, die sich vom 14.03.2022 bis 15.03.2022
in unserer stationären Behandlung befand.

Diagnosen:
Rezidivierendes Erbrechen unklarer Genese

Aufnahmegrund:
Diagnostik

Anamnese:
Michaela wurde von ihrer Mutter vorgestellt, weil sie sich seit einer Woche
übergibt. Zuvor hatte sie einen Infekt der oberen Atemwege gehabt. Das
Erbrechen tritt auf, wenn Michaela etwas isst oder trinkt. Pro Tag sind dies
ungefähr 10 mal. Manchmal tue der Bauch dabei etwas weg, manchmal der
Hals, manchmal der Brustkorb. Das Erbrochene sieht normal aus. Weitere
Symptome hat sie nicht, insbesondere kein Durchfall.

Vorgeschichte:
Die erste Vorstellung war vor 10 Tagen, damals hatte der Kinderarzt Michaela
eingewiesen, weil sie unter einem chronischen Husten leidet. Sie hatte zu diesem
Zeitpunkt bereits über mehrere Monate Husten gehabt. In der Notaufnahme
konnte die Ursache des Hustens nicht identifiziert werden. Blut - und
Röntgenuntersuchung waren unauffällig. eine inhalative Steroid-Therapie und
eine probatorische antibiotische Therapie wurden empfohlen, von der Familie
aber nicht durchgeführt. Eine PCR auf respiratorische Erreger war ebenfalls
unauffällig.

Körperliche Untersuchung:
Guter allgemein- und Ernährungszustand, Gewicht 34,2 kg ( 53. Perzentile ),
Größe 145 cm ( 65. Perzentile ). Räumlich, zeitlich, situativ und zur Person
orientiert. Pupillen rund, isokor. Direkter und konsensueller Lichtreaktion
beidseits prompt und seitengleich. Hirnnerven intakt Reflexe seitengleich
auslösbar. Kraft 5/5, Koordination altersentsprechend Puls 118/min, RR 115/75
mmHg. Herzaktion rhythmisch normofrequent. Herztöne rein, Systole und
Diastole frei. Vesikuläres Atemgeräusch beidseits, seitengleich belüftet, keine
Rasselgeräusche. Abdomen weich, keine Resistenzen, kein Druckschmerz,
Darmgeräusche über allen 4 Quadranten lebhaft. Keine Hepatosplenomegalie.
Nierenlager frei, Wirbelsäule nicht klopfschmerzhaft. Rachen gerötet,
Trommelfelle beidseits randständig gerötet.

Labor:
Siehe Kumulativbefund anbei

Psychosomatisches Konsil:
Im Kontakt völlig unauffälliges Kind, die körperlichen Beschwerden werden als
einzige Probleme momentan angegeben. Insgesamt kein Hinweis auf
Therapiebedarf, bei Beschwerdepersistenz kann gegebenenfalls eine
psychosomatische Betreuung eingeleitet werden.

Therapie und stationärer Verlauf:
Die während des Aufenthaltes durchgeführten Untersuchungen waren
unauffällig. Es kam mehrfach zu Übelkeit und Erbrechen, im Verlauf des
Aufenthaltes schien sich die Nahrungszufuhr daran habe etwas zu verbessern.
Die Ursache konnte letztlich nicht geklärt werden. Eine Schonkost (wenig
Fruktose, keine Laktose) wird empfohlen.

Empfehlungen:
- Probiotika, laktosefreie und eiweißreduzierte Kost
- Fruktosereduzierte Kost, hierbei insbesondere auf Süßigkeiten etc. achten
- bei Beschwerdepersistenz gastroenterologische Evaluation
