# Supplementary material for: Using large language models to extract information from pediatric clinical reports
Source: PLOS Digit Health. 2025 Jul 23;4(7):e0000919. doi: 10.1371/journal.pdig.0000919 (PMC12286318; doi:10.1371/journal.pdig.0000919)
Supplement: S1 File — (TGZ) [file pdig.0000919.s002.tgz › letters/chunk_1/texts/letter_028.txt]

Patientin: Mariella Bohemia Müller, geb. am 14.04.2014

Sehr geehrte Frau Kollegin, sehr geehrter Herr Kollege, 
wir berichten Ihnen über o.g. Patientin, 
die sich vom 11.04.2019 bis 12.04.2019 in unserer stationären Behandlung befand.

Diagnosen:
Anaphylaxie Grad 2 bei Eiallergie

Aufnahmegrund:
Monitoring nach anaphylaktischer Reaktion mit Adrenalin-Injektion

Anamnese:
Die 4-jährige Mariella stellte sich notfallmäßig mit dem Notarzt in
unserer Notaufnahme vor, nachdem sie einen Kräcker gegessen
hatte. In Folge habe sie erbrochen und Fenistil in altersadaptierter
Dosierung erhalten. Nach mehrfachem Würgen sei sie eingeschlafen, im
Verlauf der nächsten Stunde sei es aber wieder zu Erbrechen gekommen,
und die Eltern abreicht ihr intramuskulär Adrenalin. Der Notarzt wurde
verständigt.
Bei Mariella ist das Vorliegen einer Allergie auf Hühnereiweiß
bekannt. Die Familie hat die entsprechenden Notfallmedikamente immer
bei sich.

Körperlicher Untersuchungsbefund:
Guter Allgemeinzustand, atmet ruhig, Vitalwerte regelrecht, kapilläre
Füllungszeit prompt, Gewicht 18 kg ( 32. Perzentile ), Größe 105 cm (
12. Perzentile), Puls 85/min, RR 98/64 mmHg.  Herzaktion rhythmisch
normofrequent, Herztöne rein, Systole und Diastole frei. vesikuläres
Atemgeräusch beidseits, seitengleich belüftet, keine
Rasselgeräusche. Abdomen weich, keine Resistenzen, kein Druckschmerz,
Darmgeräusche über allen 4 Quadranten lebhaft.  Haut unauffällig.

Therapie und stationärer Verlauf:
Mariella erhielt in der Notaufnahme Prednisolon 100 mg rektal. Nach
unauffälliger stationärer Überwachung konnte sie am Folgetag in gutem
Allgemeinzustand entlassen werden.

Empfehlungen:
Bei erneuten Symptomen wie Erbrechen, Durchfall, Atemnot jederzeit Wiedervorstellung
Regelmäßige Vorsorgeuntersuchung

Medikation bei Entlassung:
Notfallmedikation EpiPen 150 ug i.m.
