# Supplementary material for: Using large language models to extract information from pediatric clinical reports
Source: PLOS Digit Health. 2025 Jul 23;4(7):e0000919. doi: 10.1371/journal.pdig.0000919 (PMC12286318; doi:10.1371/journal.pdig.0000919)
Supplement: S1 File — (TGZ) [file pdig.0000919.s002.tgz › letters/chunk_1/texts/letter_027.txt]

Patient: Sergej Mihailovic, geboren am 22.02.2021

Sehr geehrte Frau Kollegin, sehr geehrter Herr Kollege, 
wir berichten Ihnen über o.g. Patienten, 
der sich vom 10.01.2023 bis 11.08.2023 in unserer stationären Behandlung befand.

Diagnosen:
Aktuell: Exposition gegenüber Varizella-zoster-Virus
Ataxia teleangiectatica, genetisch gesichert

Aufnahmegrund:
Intravenöse Varizellenimmunglobulingabe bei Immundefekt und VZV-Exposition

Anamnese:
Der fast 2-jährige Sergej wurde bei Ataxia teleangiektatika und
Exposition gegenüber VZV (bei der 4-jährigen Schwester) stationär
aufgenommen. Er habe bislang keine Symptome der Ataxia
teleangiectatica, die Eltern geben allerdings an, dass das Gangbild
zuletzt etwas schlechter geworden sei. Sergej hatte bislang keine
schweren Infektionen, im letzten Jahr habe er ungefähr dreimalig
Fieber gehabt.

Bisherige Impfungen:
Anamnestisch (Impfpass liegt nicht vor): DPT, Hepatitis B, Hämophilus Influenza B,
Pneumokokken, Poliomyelitis oral, Masern, Röteln, BCG

Körperlicher Untersuchungsbefund:
Guter Allgemeinzustand, aber sehr verängstigt und stark wehrhaft. Haut rein, kein
Exanthem, keine Teleangiektasien, Gewicht 12,3 kg ( 32. Perzentile), Größe 92 cm ( 25.
Perzentile). Pupillen rund, isokor. Direkte und konsensuelle Lichtreaktion beidseits prompt
und seitengleich. Puls 105/min, RR 95/65 mmHg. Herzaktion rhythmisch normofrequent,
Herztöne rein, Systole und Diastole frei. Vesikuläres Atemgeräusch beidseits, seitengleich
belüftet, keine Rasselgeräusche, sehr eingeschränkt beurteilbar bei schreiendem Kind.
Darmgeräusche normal, weiteres Abdomen nicht beurteilbar bei schreiendem Kind. Keine
Lymphadenopathie. Enoral und Trommelfelle nicht untersuchbar bei schreiendem Kind.

Neurologischer Untersuchungsbefund:
Nur sehr eingeschränkt untersuchbar (Unruhe).
Vigilanz: GCS 15
Kooperation: keine
Sprache, Konzentration, Gedächtnis: Keinerlei Kommunikation mit Patienten möglich
Hirnnerven: Indirekt und direkte LR intakt, Blickfolge normal, Nervenaustrittspunkte
schmerzfrei, keine fazialen Asymmetrien
Motorik und Tonus: Seitengleich ohne Asymmetrien, Kopf - und Rumpfinstabilität
Koordination: Ohne Kooperation nicht zu beurteilen
Stand und Gang:
Ohne Kooperation nicht zu beurteilen
Reflexe: ASR, PSR, BSR und TSR seitengleich auslösbar, Babinski negativ.
Sensorik: Ohne Kooperation nicht zu beurteilen

Labor: Siehe Kumulativbefund

Serologie vom 10.01.2023:
Anti-VZV-IgG /IgM negativ

Therapie und stationärer Verlauf:
Sergej wurde nach VZV -Exposition mit Varizellen-Immunoglobulin
(Varitect 275 IE) intravenös behandelt. Es gab keine
Komplikation. Eine orale Aciclovir-Prophylaxe wurde begonnen. Es gab
keine Hinweise auf das Vorliegen einer VZV-Infektion.

Empfehlungen:
- Fortführen der prophylaktischen Therapie mit Aciclovir bis einschließlich 17.01.
- Viel trinken
- Vorstellung in Immundefektambulanz
- Vorstellung in Sprechstunde für chronische neurologische Erkrankung
- Zurückhaltung bei Röntgenuntersuchung (erhöhte Strahlensensibilität)
