# Supplementary material for: Using large language models to extract information from pediatric clinical reports
Source: PLOS Digit Health. 2025 Jul 23;4(7):e0000919. doi: 10.1371/journal.pdig.0000919 (PMC12286318; doi:10.1371/journal.pdig.0000919)
Supplement: S1 File — (TGZ) [file pdig.0000919.s002.tgz › letters/chunk_1/texts/letter_026.txt]

Patient: Vincenzo Marchioni, geb. am 23.06.2017

Sehr geehrte Frau Kollegin, sehr geehrter Herr Kollege,

wir berichten Ihnen von o.g. Patienten, der sich vom 14.01.2023 bis zum 18.01.2023 in
unserer stationären Behandlung befand.

Diagnosen: Obstruktive Bronchitis mit Nachweis von Rhino-/Enterovirus

Aufnahmegrund:
Intensivierte Inhalationstherapie, Sauerstofftherapie, intravenöse Antibiotikatherapie

Anamnese:
Der 5-jährige Vincenzo wurde am 14.01.2023 von seiner Mutter mit Husten und
Atemproblemen in unserer Notaufnahme vorgestellt. Seit dem Vortag hatte er leichten
Husten. Die Mutter gab er morgens und abends ACC Saft. Daraufhin kam es zu starken
Atemproblemen, das Fieber stieg bis auf 39,2 °C. Das Fieber wurde mit Paracetamol und
Ibuprofen behandelt. Er erhielt einmalig Rectodelt 100 mg. Er habe gut getrunken, wenig
gegessen, ohne Probleme Obst gegessen. Momentan habe er eine erschwerte Atmung und
huste häufig. Es besteht der Verdacht, dass Vincenzo beim Spielen eine kleine Münze
verschluckt habe; Vincenzo selber sagt, dass er die Münze in den Mund genommen habe,
er wisse aber nicht, ob er danach hätte Husten müssen. Schluckbeschwerden werden
verneint. Vincenzo ist uns ein gesundes Kind, er hatte einmalig einen Pseudokruppanfall. Er
hat keine Allergien und ist nach STIKO-Empfehlungen geimpft.

Körperliche Untersuchung:
Ordentlicher Allgemeinzustand und Ernährungszustand. Gewicht 19,2 kg ( 35. Perzentile),
Größe 105 cm ( 23. Perzentile). Cor Herztöne rein und rhythmisch, kein Herzgeräusch. Pulmo
seitengleich, Giemen in- und exspiratorisch, milde Einziehungen subcostal und intercostal. 
bei Vorstellung Atemhilfshaltung im Sitzen, nach Inhalation Giemen überall, keine weitere
Verwendung Atemhilfsmuskulatur. Abdomen weich, leichter Druckschmerz im linken
Unterbauch, Abwehrspannung. Nach Inhalation subjektiv weniger Atemnot.

Labor:
Siehe Kumulativbefund anbei.

Mikrobiologische Diagnostik
Rachenabstrich vom 14.01.2023:
Rhino-/Enterovirus PCR -positiv

Bildgebende Diagnostik:
Röntgen-Thorax vom 14.01.2023:
Pulmonale Überblähung, Peribronchitis mit kleinfleckigen Infiltrat rechtes Mittel- und
Unterfeld

Therapie und stationären Verlauf:
In der Notaufnahme wurde eine intravenöse Antibiotikatherapie mit Ampicillin begonnen.
Diese wurde zunächst fortgeführt, am  16.01.2023 oralisiert am Folgetag nach Nachweis von
Rino Enteroviren und nur gering erhöhtem CrP beendet. Vincenzo erhielt für 24 h eine
Elektrolyt- Infusion. Er hatte Sauerstoffbedarf von bis zu 2 l und wurde für 3 Tage mit
Prednisolon i.v., in Folge dann per os behandelt. Er inhalierte regelmäßig mit NaCl 0 9%,
Salbutamol und Ipratropiumbromid, ab dem 17.01.2023 zusätzlich mit Budesonid. Ab dem
17.01. bestand kein Sauerstoffbedarf mehr. Eine Lungenfunktionsuntersuchung erbrachte
einen Normalbefund. Am 18.01. konnte Vincenzo in deutlich gebessertem Zustand nach
Hause entlassen werden.

Zusammenfassung:
Mit sterilen zur stellte sich am 14.01.2023 in unserer Notaufnahme mit ubiquitärem Giemen
und milden Einziehung vor. Er hatte für 48 h Sauerstoffbedarf. Er wurde intensiviert mit
Salbutamol, Ipratropiumbromid und Budesonid per Inhalation behandelt. Bis zum
Nachweis einer Rhino-/Enterovirusinfektion erhielt er Antibiotika ( Ampicillin, dann
Amoxicillin).

Empfehlung:
Weitere Inhalation bis zum Ende des Hustens
Bei Verschlechterung jederzeit Wiedervorstellung

Medikation bei Entlassung:
Viani Mite 3 x 1 Hub pro Tag
Nasivin Nasentropfen für weitere 3 Tage
