# Supplementary material for: Using large language models to extract information from pediatric clinical reports
Source: PLOS Digit Health. 2025 Jul 23;4(7):e0000919. doi: 10.1371/journal.pdig.0000919 (PMC12286318; doi:10.1371/journal.pdig.0000919)
Supplement: S1 File — (TGZ) [file pdig.0000919.s002.tgz › letters/chunk_1/texts/letter_025.txt]

Gerner, Roland, geb. am 19.01.2020

Sehr geehrte Frau Kollegin, sehr geehrter Herr Kollege, 

wir berichten Ihnen über o.g. Patienten, 
der sich vom 15.11.2022 bis 19.11.2022 in unserer stationären Behandlung befand.

Diagnosen:
Obere Atemwegsinfektion, am ehesten viraler Genese

Aufnahmegrund:
Überwachung aus sozialer Indikation

Anamnese:
Roland entwickelte in den Tagen vor Aufnahme erhöhte Körpertemperaturen bis auf 38,3
°C. Da seine Schwester zu diesem Zeitpunkt stationär auf unserer Station behandelt wurde,
und die Eltern keine Möglichkeit sahen, auch Roland noch zu betreuen, wurde auch er
stationär aufgenommen. Er hatte zusätzlich Husten und Schnupfen. Kein Erbrechen, kein
Durchfall. Sonst ist ein gesunder Junge ohne Allergien oder Vorerkrankungen. Er nimmt
keine Dauermedikamente ein.

Körperlicher Untersuchungsbefund:
Guter allgemein- und Ernährungszustand, Gewicht 12,5 kg ( 43. Perzentile), Größe 92 cm (
68. Perzentile ). Pupillen rund, isokor. Direkte und konsensuelle Lichtreaktion beidseits
prompt und seitengleich. Koordination altersentsprechend. Herzfrequenz 87/min.
Herzaktion rhythmisch normofrequent, Herztöne rein, Systole und Diastole frei. Vesikuläres
Atemgeräusch beidseits. Belüftung seitengleich, keine Rasselgeräusche. Abdomen weich,
keine Resistenzen, kein Druckschmerz, Darmgeräusche über allen 4 Quadranten lebhaft.
Keine Hepatosplenomegalie. Nierenlager frei, Wirbelsäule nicht klopfschmerzhaft. Rachen
etwas gerötet, Trommelfelle beidseits blande.

Mikrobiologische Diagnostik
Rachenabstrich vom 15.11.2022: Parainfluenzavirus 2 positiv
Rachenabstrich vom 19.11.2022: negativ
Urinkultur vom 16.11.2022: Unauffällig

Therapie und stationäre Verlauf:
Roland war stets kardiorespiratorisch stabil. bei Fieber erhielt er symptomatisch
Antipyretika, auf die er gut ansprach. Im Verlauf fiel ein rechtsseitig gerötetes Trommelfell
auf. Nach Zuwarten über 48 h hatte sich der Lokalbefund nicht verbessert, sodass eine orale
Antibiotikatherapie mit Amoxicillin begonnen wurde.

Empfehlungen:
- Fortführen der Antibiotikatherapie mit Amoxicillin für insgesamt 1 Woche
- Viel trinken
- Bei Fieber: Paracetamol/Ibuprofen
- bei jeglicher Verschlechterung: Wiedervorstellung

Medikation bei Entlassung:
Amoxicillin 3 x 250 mg per os
