# Supplementary material for: Using large language models to extract information from pediatric clinical reports
Source: PLOS Digit Health. 2025 Jul 23;4(7):e0000919. doi: 10.1371/journal.pdig.0000919 (PMC12286318; doi:10.1371/journal.pdig.0000919)
Supplement: S1 File — (TGZ) [file pdig.0000919.s002.tgz › letters/chunk_1/texts/letter_024.txt]

Patientin: Pamela Bürger, geboren am 23.10.2020

Sehr geehrte Frau Kollegin,

wir berichten über o.g. Patientin, die sich vom 15.05.2022 bis zum 17.05.2022 in unserer
stationären Behandlung befand.

Diagnosen:
Hydrocephalus internus mit Makrozephalie
Grenzwertig erhöhter Liquordruck von 27 cm H2O

Aufnahmegrund: CMRT und Lumbalpunktion

Anamnese:
Die 16 Monate alte Pamela befindet sich wegen einer progredienten Makrozephalie in
ambulanter Betreuung. Bereits in den ersten Lebensmonaten kam es zu einem
Perzentilenkreuzenden Kopfwachstum. Die Größenzunahme erfolgte schubweise, mit
Monate lange Stagnation und dann deutlich angestiegenen Werten der
Kopfumfangsmessungen.  Es erfolgten bereits mehrere MRTs, in denen sich prominente
innere Liquorräume zeigten, ein Abflusshindernis ließ sich allerdings nicht identifizieren.
Pamela hat sich völlig normal entwickelt, sie hat alle Entwicklungsschritte zeitgerecht
erreicht. Zum Zeitpunkt der Aufnahme ging es ihr gut, es gab keinerlei Hinweise auf eine
Infektion und keine Symptome eines relevant erhöhten Hirndrucks.
Die Schwangerschafts - und Geburtsanamnese ist unauffällig, in der Familie sind keine Fälle
von Makrozephalie aufgetreten.

Aktuelle Medikation:
D-Fluorette 500 Einheiten 1/d p.o.

Körperlicher Untersuchungsbefund:
Guter Allgemein- und Ernährungszustand, Gewicht 10,5 kg (48. Perzentile), Größe 76 cm (35.
Perzentile), Kopfumfang 51 cm ( über 99. Perzentile). Kontaktfreudig, lächelt, interagiert.
Herzaktion rhythmisch normofrequent, Herztöne rein, Systole und Diastole frei. Vesikuläres
Atemgeräusch beidseits, seitengleich belüftet, keine Rasselgeräusche, Abdomen weich,
keine Resistenzen, kein Druckschmerz. Darmgeräusche über allen 4 Quadranten lebhaft.
Keine Hepatosplenomegalie. Rachen und Trommelfelle unauffällig.

Neurologische Untersuchung:
Vigilanz: wach, GCS 15
Kooperation: Ordentlich
Sprache, Konzentration, Gedächtnis: Sagt "Mama" sinngemäß
Hirnnerven: Visus soweit beurteilbar intakt, Blickfolge normal, Nervenaustrittspunkte
schmerzfrei, keine fazialen Asymmetrie. Zunge, Gaumensegel und Mittellinie ohne
Deviation, keine Schluckstörung, Kopfdrehung und Anheben der Schulter seitengleich ohne
pathologischen Befund
Motorik und Tonus: Seitengleich ohne Asymmetrien, keine Dyskinesien, kein Tremor, kein
Rigor, keine Spastizität, keine Paresen, eutrophe Muskulatur, Kraft 5/5
Koordination: Gehen mit Festhalten, Pinzettengriff
Reflexe: ASR, PSR, BSR und TSR seitengleich auslösbar, Reflexzonen nicht verbreitet,
Babinski negativ.
Sensorik: orientierend unauffällig

Labor: Siehe Kumulativbefund

Bildgebende Diagnostik:
CMRT vom 16.05.2022:
Im Verlauf zu den Voruntersuchungen keine relevante Veränderung. Weiterhin
kommunizierender, primär interner Hydrocephalus. Ursache einer möglichen
Liquorabflussstörungen weiterhin nicht zu erkennen. Deutliches Flow-Void.

Therapie und stationärer Verlauf:
Der stationäre Verlauf war unauffällig, es gab keine Hinweise auf eine
Hirndrucksymptomatik. Die geplanten Untersuchungen konnten komplikationslos
erfolgen. In der Lumbalpunktion zeigte sich ein grenzwertig erhöhter Liquordruck von 27 cm
H2O.

Zusammenfassung:
Pamela wurde zur elektiven Diagnostik stationär aufgenommen. Die durchgeführten
Untersuchung ließen weiterhin keine klaren Rückschluss auf die Ursache der Makrozephalie
zu. Eine weitere interdisziplinäre Betreuung ist notwendig.

Empfehlungen:
Gemeinsame neuropädiatrische und Kinder-neurochirurgische Betreuung weiterhin.
