# Supplementary material for: Using large language models to extract information from pediatric clinical reports
Source: PLOS Digit Health. 2025 Jul 23;4(7):e0000919. doi: 10.1371/journal.pdig.0000919 (PMC12286318; doi:10.1371/journal.pdig.0000919)
Supplement: S1 File — (TGZ) [file pdig.0000919.s002.tgz › letters/chunk_1/texts/letter_023.txt]

Patientin: Carolin Weber, geboren am 14.03.2006

Sehr geehrte Frau Kollegin, sehr geehrter Kollege, wir berichten Ihnen über o. g. Patientin,
die sich vom 08.01.2023 bis zum 12.01.2023 in unserer stationären Behandlung befand.

Diagnosen:
Diabetes mellitus Typ 1
Erstmanifestation mit Ketoazidose 04/2021

Aufnahmegrund:
Insulinpumpeneinstellung

Anamnese:
Carolin ist eine im Haus betreut die Patientin mit einem Diabetes mellitus Typ 1, die sich zur
Umstellung auf eine Insulinpumpe vorstellt. Aktuell gibt es keinerlei Krankheitssymptome
oder Unwohlsein.

Vorgeschichte:
Im April 2021 Manifestation des Diabetes mellitus Typ 1 mit klassischer Symptomatik eine
Ketoazidose ( gastrointestinale Symptome, Polyurie, Polydipsie, Übelkeit, Erbrechen,
Tachypnoe bei dekompensierter metabolischer Azidose). Für 2 Tage intensivmedizinische
Betreuung, dann Verlegung auf Normalstation. Einstellung auf subkutane Insulingaben.
Gutes Umsetzen der Therapie.

Körperlicher Untersuchungsbefund:
Guter Allgemein- und Ernährungszustand, Gewicht 64,3 kg ( 63. Perzentile), Größe 168 cm (
73. Perzentile). Räumlich, zeitlich, situativ und zur Person orientiert. Pupillen rund, isokor.
Direkte und konsensuelle Lichtreaktion beidseits prompt und seitengleich. Hirnnerven
intakt. Reflexe seitengleich auslösbar. Kraft 5/5, Koordination altersentsprechend. Puls
65/min, RR 105/55 mmHg. Herzaktion rhythmisch normofrequent. Herztöne rein, Systole
und Diastole frei. Vesikuläres Atemgeräusch beidseits, seitengleich belüftet, keine
Rasselgeräusche. Abdomen weich, keine Resistenzen, kein Druckschmerz, Darmgeräusche
über allen 4 Quadranten lebhaft. Keine Hepatosplenomegalie. Nierenlager frei, Wirbelsäule
nicht klopfschmerzhaft.  Spreizfüße.

Therapie und stationärer Verlauf:
Am 09.01.2023 erhielt Carolin ihre Insulinpumpe. Sie wurde gemeinsam mit ihrer Familie
durch das Team der endokrinologischen- und Diabetesambulanz intensiv geschult. Im Zuge
der Umstellung kam es zweimalig zu geringen selbstlimitierenden Hypoglykämien von
minimal 58 mg/dl. Nach vollständigem komplikationslosen Tagen auf Station konnte
Carolin in die ambulante Weiterbetreuung entlassen werden.

Empfehlungen:
Weiterbetreuung und regelmäßige Kontrollen über Diabetologie

Medikation bei Entlassung:
Insulintherapie mit Pumpe nach Schema, Schema wurde ausgegeben und mehrfach
besprochen.
