# Supplementary material for: Using large language models to extract information from pediatric clinical reports
Source: PLOS Digit Health. 2025 Jul 23;4(7):e0000919. doi: 10.1371/journal.pdig.0000919 (PMC12286318; doi:10.1371/journal.pdig.0000919)
Supplement: S1 File — (TGZ) [file pdig.0000919.s002.tgz › letters/chunk_1/texts/letter_022.txt]

Patientin: Martina Wischnewski, geboren am 01.06.2022

Sehr geehrte Frau Kollegin, sehr geehrter Kollege,
Wir berichten Ihnen über o. g. Patientin, die sich vom 15.07.2022 bis zum 20.07.2022 in
unserer stationären Behandlung befand.

Diagnosen: Infekt der oberen Atemwege, Rhino-Enterovirus positiv

Aufnahmegrund: Verdacht auf Late-onset-Neugeborenensepsis bei Fieber im Alter von
unter 3 Monaten

Anamnese:
Vorstellung am 15.07.2022 mit der Mutter in der zentralen Notaufnahme. Seit 24 h Fieber,
maximal 39 °C ( rektal). Trinkmenge reduziert auf etwa die Hälfte der üblichen Menge.
Weicher Stuhlgang, sonst unauffällig. Vor 2 Tagen mehrfach Durchfall. Am Aufnahmetag
nach dem Essen übergeben. Miktion unauffällig, kein Husten oder Schnupfen. Mutter hatte
vor 48 h Gastroenteritis. 
Bisherige Medikation: Fiebersenkung mit Paracetamol-Zäpfchen. Ehemaliges
Reifgeborenes, bislang ungeimpft, Schwangerschaft und Geburt unauffällig.

Körperlicher Untersuchungsbefund:
Guter Allgemeinzustand, guter Ernährungszustand, Gewicht 5,3 kg ( 83. Perzentile), Größe
56 cm ( 59. Perzentile). Pupillen rund, isokor. Direkte und konsensuelle Lichtreaktion
beidseits prompt und seitengleich. Puls 156/min, RR 90/53 mmHg. KFZ prompt, leicht
marmoriert, peripher warm. Herzaktion rhythmisch, tachykard. Herztöne rein, Systole und
Diastole frei, Puls inguinal und brachial gut palpabel: Ruhiges Atemmuster, keine
Tachydyspnoe, keine Einziehungen, kein Nasenflügeln, beidseits Bronchiales
Atemgeräusch, keine RGs, keine Obstruktion. Abdomen weich, keine Resistenzen, kein
Druckschmerz, Darmgeräusche über allen 4 Quadranten lebhaft. Keine
Hepatosplenomegalie. Nierenlager frei. Rachen reizlos. Trommelfell beidseits blande.
Neuro: Fixiert gut, seitengleiche Spontanmotorik, adäquate Reaktion auf Geräusche.
Insgesamt orientierend neurologisch unauffällig

Labor: Siehe beiliegenden Befund
Rachenabstrich vom 15.07.2022: PCR-Nachweis von Rhinovirus/Enterovirus
Beutelurin vom 15.07.2022: Kein Wachstum von Bakterien
Blutkultur vom 15.07.2022: steril
Stuhl vom 15.07.2022: PCR negativ

Therapie und stationärer Verlauf:
Leitliniengerechte Anbehandlung mit Ampicillin und Cefotaxim. I.v.-Rehydratation bei
reduzierter Trinkmenge. Kein Nachweis von Bakterien Blut und Urin, Lumbalpunktion:
mehrfach Punktio sicca. Kalkulierte antibiotische Therapie für insgesamt 5 Tage, dann
probatorisches Absetzen der Antibiotika, nach komplikationslosem Verlauf Entlassung nach
Hause 24 h später.

Empfehlungen:
- Auf ausreichende Flüssigkeitszufuhr achten, Eltern wurden über Dehydratationszeichen
aufgeklärt
- bei jeglicher Verschlechterung Wiedervorstellung bei uns
- Impfungen gemäß STIKO-Empfehlungen
