# Supplementary material for: Using large language models to extract information from pediatric clinical reports
Source: PLOS Digit Health. 2025 Jul 23;4(7):e0000919. doi: 10.1371/journal.pdig.0000919 (PMC12286318; doi:10.1371/journal.pdig.0000919)
Supplement: S1 File — (TGZ) [file pdig.0000919.s002.tgz › letters/chunk_1/texts/letter_021.txt]

Patient: Gregory, Sunshine, geboren am 13.06.2016

Sehr geehrte Frau Kollegin, sehr geehrter Herr Kollege,

wir berichten Ihnen über o.g. Patienten, der sich vom 13.12.2020 bis zum 16.12.2020 in
unserer stationären Behandlung befand.

Diagnosen:
Sichelzellerkrankung
Zustand nach mehreren Schmerzkrisen

Aufnahmegrund: Erneute Schmerzkrise bei Sichelzellerkrankung

Anamnese:
Patient im Haus bekannt, HbS, rezidivierende Schmerzkrisen, zuletzt vor einem Monat.
Seit Anfang der Woche schlechterer AZ, weniger aktiv, alles tut weh. Letzte 24 h: Fieber, kein
Ansprechen auf Ibuprofen. Kein Fokus (kein Husten, Schnupfen, Durchfall, Erbrechen).
Fieber bis 40,2 °C. Trinkt weniger. Am Tag vor Aufnahme kein Stuhlgang, sonst täglich.

Medikation bei Aufnahme:
Vitamin-D 1000 IE 1/d p.o.
Hydroxycarbamid 250 mg 1/Tag p.o.

Körperlicher Untersuchungsbefund:
Reduzierter AZ, guter EZ, Gewicht 16,5 kg ( 32. Perzentile), Größe 105 cm (63. Perzentile).
Räumlich, zeitlich, situativ und zur Person orientiert. Sklerenikterus. Vigilanz regelrecht,
orientierend neurologisch unauffällig, kein Meningismus. Herzaktion rhythmisch
normofrequent, Herztöne rein, Systole und Diastole frei. Vesikuläres Atemgeräusch
beidseits, seitengleich belüftet, keine Rasselgeräusche. Abdomen weich, keine Resistenzen,
kein Druckschmerz, Darmgeräusche überall lebhaft. Keine HSM. Rachen gerötet,
Trommelfelle blande. Keine Lymphadenopathie.

Labor:
Siehe Kumulativbefund

Mikrobiologie:
Rachenabstrich vom 13.12.2020: Nachweis von Adenoviren
Blutkultur vom 13.12.2020: steril

Bildgebende Diagnostik: Großflächiges Infiltrat des rechten Unterlappens sowie
Pleuraerguss rechts - DD bei Pleuropneumonie, DD i.R. eines Thoraxsyndroms bei
Sichelzellanämie.

Therapien und stationärer Verlauf:
Bei Verdacht auf Schmerzkrise wurde bereits in der Notaufnahme eine i.v. Infusion mit 1: 1
Lösung auf 2 l/m2 KOF  begonnen. Sunshine wurde mit Piperacillin/Tazobactam i.v.
behandelt. Er erhielt Pethidin i.v. als Bedarfsmedikation.

Bei zunehmenden Schmerzen wurde die Pethidin-Behandlung auf eine Dauerinfusion
umgesetzt. Am 15.12. trat bessern schon Husten auf, im Röntgen-Thorax zeigte sich ein
akutes Thoraxsyndrom. Daraufhin wurde die antibiotische Therapie um Clarythromycin erweitert und die Rehydratationsmenge etwas reduziert. Bei weiterer
Verschlechterung des Allgemeinzustands und einmal Verlauf deutlich ansteigenden
Sauerstoffbedarf musste Sunshine der Nacht zum 16.12.2020 auf die Intensivstation verlegt
werden.

Medikation bei Verlegung:
NaCl 0,45% /G5 45 ml/h
Pethidin 0,125 mg/kg*h
Piperacillin/Tazobactam 3 x 1.7 g i.v.
Clarithromycin 2 x 120 mg p.o.
Hydroxycarbamid 1 x 250 mg p.o., aktuell pausiert
Vitamin-D 1000 IE 1/d p.o.
