# Supplementary material for: Using large language models to extract information from pediatric clinical reports
Source: PLOS Digit Health. 2025 Jul 23;4(7):e0000919. doi: 10.1371/journal.pdig.0000919 (PMC12286318; doi:10.1371/journal.pdig.0000919)
Supplement: S1 File — (TGZ) [file pdig.0000919.s002.tgz › letters/chunk_1/texts/letter_020.txt]

Patientin: Marianne Winter, geboren am 15.02.2013

Sehr geehrte Frau Kollegin, sehr geehrter Kollege,
Wir berichten Ihnen über o. g. Patientin, die sich vom 07.02.2023 bis zum 09.02.2023 in
unserer stationären Behandlung befand.

Diagnosen: Aufname zum Ausschluss eines Schlaganfalls

Anamnese:
Marianne wurde über den Rettungsdienst in unserem Schockraum vorgestellt. Sie war mit
ihrer Familie beim Rodeln, und hat sich nach der letzten Schlittenfahrt 3 mal übergeben. Die
Eltern berichten, dass sie verlangsamt gewirkt habe. Marianne habe "durch sie
hindurchgeschaut".  Sie habe sich nur sehr langsam normalisiert, herbei gerufene
Rettungsdienst war aufgrund der winterlichen Straßen Verhältnisse erst nach circa 30 min
vor Ort, und fand Marianne noch minimal verlangsamt vor. Hiervon abgesehen ist Marian
ein gesundes Kind, sie hatte im Vorfeld keine Infekte. Vorerkrankungen sind nicht bekannt.
Marianne ist normal entwickelt und besucht die Regelschule.
FA: Keine Epilepsien, keine Migräne, keine neurologischen Erkrankungen

Körperlicher Untersuchungsbefund:
Guter Allgemein- und Ernährungszustand, Gewicht 39 kg ( 89. Perzentile ), Größe 126 cm (
45. Perzentile).
Cor: rosiges Hautkolorit, Rekapillarisation prompt, peripher warm, Puls radial regelmäßig.
Herztöne rein und rhythmisch, keine Herzgeräusche. Pul: seitengleich belüftet, keine
Rasselgeräusche, Eupnoe. Abdo: BD weich, keine Resistenzen, Darmgeräusche regelrecht.
Haut: kein Exanthem. HNO: Rachen blande. 
Neurologie: 
Vigilanz: wach, GCS 14, befolgt Aufforderungen aber reagiert teilweise verlangsamt und
desorientiert: Name der Mutter/Vater und eigener Geburtstag können nicht genannt
werden. Zu Zeit und Situation ebenfalls nicht orientiert. 
Sprache: soweit beurteilbar flüssig
Hirnnerven: Visus orientierend intakt, unauffällige Perimetrie, indirekte und direkte LR
intakt, Konvergenzreaktion intakt, Blickfolge etwas sakkadiert bds., Nervenaustrittspunkte
schmerzfrei, keine fazialen Asymmetrien, Hören orientierend intakt, kein Schwindel. Zunge,
Gaumensegel und Mittellinie ohne Deviation, keine Schluckstörung, Kopfdrehung und
Anheben der Schulter seitengleich ohne pathologischen Befund Motorik und Tonus:
seitengleich ohne Asymmetrien, kein Tremor, kein Rigor, keine Spastizität, keine Paresen,
eutrophe Muskulatur, Kraft 5/5. Koordination: Aufstehen auf Aufforderung sehr langsam,
Stehen soweit sicher, Zehenspitzen-, Hacken-, Seiltänzergang möglich, etwas unsicher ,
Einbeinstand möglich. Romberg etwas unsicher, Patientin öffnet immer wieder Augen,
scheint Aufforderung nicht ganz zu verstehen. Finger- Nase-, Finger-Finger--Versuch etwas
unsicher und verlangsamt. Diadochokinese ohne Spiegelbewegung, eher langsam.
Reflexe: ASR, PSR, BSR und TSR seitengleich auslösbar, Reflexzonen nicht verbreitert,
Babinski negativ.
Senosorik: Sensorik orientierend unauffällig.

Labor: siehe beiliegender Befund.
Liquor vom 07.02.2023: Liquor-PCR und Liquor -Kultur negativ.
Autoimmunenzephalitis-Panel Liquor, Borrelien und oligoklonale Banden: Mittels
isoelektrischer Fokussierung und anschließender Immunfixation besteht kein Anhalt für
das Vorliegen einer oligoklonalen Gammopathie im Liquor. Der Liquor/Serum -Prozent von
Albumin ist bezogen auf das Alter als unauffällig zu werten. Die Befundkonstellation ergibt
keinen Hinweis auf das Vorliegen einer Immunantwort im ZNS gegen Borrelien.
Autoimmunenzephalitis Profil negativ.

Bildgebende Diagnostik:
MRT-Schädel vom 07.02.2023:
Keine Hinweise auf Ischämie, keine Raumforderung, keine Zeichen einer
Hirndruckerhöhung

Neuro - und Elektrophysiologie:
EEG vom 08.02.2023:
Befund
GR 9 Hz
Kein photic driving, keine PPR
Keine HV durchgeführt
Intermittierende Verlangsamungen frontal nicht lateralisiert
Beurteilung: EEG pathologisch Grad 2 (wach) wegen: Intermittierende Verlangsamung
frontal nicht lateralisiert

Therapie und stationär Verlauf:
Ein Schlaganfall konnte bei unauffälliger Bildgebung ausgeschlossen werden. Im Liquor gab
es keine Hinweise auf eine intrathekale Entzündungsreaktion. Die Veränderungen im EEG
sind aus nichtspezifisch zu werten. Eine neuropädiatrische Verlaufskontrolle sollte zeitnah
erfolgen.

Empfehlungen:
- bei erneuter Symptomatik oder anderen neurologischen Auffälligkeiten bitte jederzeit
Wiedervorstellung bzw. Notarzt kontaktieren
- bitte zeitnah Termin in unserer neurologischen  Hochschulambulanz vereinbaren (
nächster möglicher Termin, Terminvereinbarung über die Pforte des Hauses), mit EEG
-Kontrolle

Medikation bei Entlassung:
- keine
