# Supplementary material for: Using large language models to extract information from pediatric clinical reports
Source: PLOS Digit Health. 2025 Jul 23;4(7):e0000919. doi: 10.1371/journal.pdig.0000919 (PMC12286318; doi:10.1371/journal.pdig.0000919)
Supplement: S1 File — (TGZ) [file pdig.0000919.s002.tgz › letters/chunk_1/texts/letter_019.txt]

Patientin: Fabia Michaele, geboren am 31.07.2016

sehr geehrte Frau Kollegin, sehr geehrter Herr Kollege,
Wir berichten Ihnen über o. g. Patientin, die sich vom 15.09.2020 bis zum 02.10.2020 in
unserer stationären Behandlung befand.

Diagnosen:
Norovirus-positive Gastroenteritis
Ornithintranscarbamylase-Mangel

Aufnahmegrund:
Intravenöse Infusion bei rezidivierendem Erbrechen

Anamnese:
Die Mutter berichtet, dass Fabia Anfang der Woche erhöhte Temperaturen gehabt habe, die
auf Paracetamol gut angesprochen hätten.  Sie hatte Durchfall und Bauchschmerzen. An
den Folgetage sei kein Fieber mehr aufgetreten. Am Aufnahmetag kam es wieder zu
Bauchschmerzen und Durchfällen, die Durchfälle hätten dabei keine Blutbeimengung. Im
Verlauf des Nachmittags sei es dann zu mehrfachem Erbrechen gekommen. Fabia habe
nicht mehr so viel getrunken wie sonst. Eine Wesensveränderung wurde nicht beobachtet.

Körperlicher Untersuchungsbefund:
Guter AZ, schlanker EZ, Gewicht 13,5 kg ( 8. Perzentile), Größe 105 cm ( 6. Perzentile.
Unauffällige Vitalparameter, GCS 15. Euvoläm, kein Hinweis auf Exsikkose.
Kapillarisierungszeit prompt. Hautkolorit blass rosig, peripher warm, kein Exanthem, kein
Ikterus, keine Petechien. Lymphknoten zervikal beidseits Lymphadenopathie tastbar, klein,
gut verschieblich. HNO: Rachen nicht einsehbar wegen starker Ablehnung der Patientin,
Mundschleimhaut feucht, Trommelfelle beidseits blande. Cor: Töne rein und rhythmisch,
keine Herzgeräusche. Pulmo: Keine Tachydyspnoe, keine Einziehungen, beidseits
vesikuläres Atemgeräusch, keine RG, keine Obstruktion. Abdomen: DG regelrecht und
lebhaft, weich, keine Druckdolenz, keine Abwehrspannung, keine tastbare
Hepatosplenomegalie, Appendizitiszeichen negativ. Neuro: Kein Meningismus, kein
Nüchternerbrechen, orientierend neurologisch unauffällig, Pupillenreaktion beidseits
prompt und isokor.

Labor: Siehe Kumulativbefund anbei

Stuhl-PCR vom 30.09.2020:
Nachweis von Noroviren.

Therapie und stationärer Verlauf:
Bei Verdacht auf Gastroenteritis und reduzierter oraler Nahrungs- und
Flüssigkeitsaufnahme wurde eine Glukoseinfusion mit 6 mg/kg*min begonnen.  Das
Ammoniak war im Normbereich. Fabia übergab sich nicht mehr, der Stuhlgang
normalisierte sich, und die Infusion konnte innerhalb von 48 h ausgeschlichen werden. Bei
Entlassung war Fabia gutem Allgemeinzustand.

Zusammenfassung:
Bei Norovirus-positive Gastroenteritis und Ornithintranscarbamylase-Mangel wurde die
4-jährige Fabia für Diagnostik und Therapie stationär aufgenommen. Die i.v. Rehydratation
konnten zügig beendet werden.

Empfehlungen:
Kontinuierliche Zufuhr von ausreichender Nahrungs- und Trinkmenge
Bei Verschlechterung bitte jederzeit Wiedervorstellung bei uns
Weitere Termine in der Stoffwechselambulanz, wie bereits vereinbart

Medikation bei Entlassung (unverändert):
Ravicti 3 x 0,9 ml täglich per os
L-Arginin 3 x 9 ml täglich per os
