# Supplementary material for: Using large language models to extract information from pediatric clinical reports
Source: PLOS Digit Health. 2025 Jul 23;4(7):e0000919. doi: 10.1371/journal.pdig.0000919 (PMC12286318; doi:10.1371/journal.pdig.0000919)
Supplement: S1 File — (TGZ) [file pdig.0000919.s002.tgz › letters/chunk_1/texts/letter_018.txt]

Patient: Michael Höfer, geboren am 03.03.2015

Sehr geehrte Frau Kollegin, sehr geehrter Kollege,
Wir berichten Ihnen über o. g. Patienten, der sich vom 04.07.2021 bis zum 08.07. 2021 in
unserer stationären Betreuung befand.

Diagnosen:
-Hämophilie A (schwer) mit Hemmkörper gegen Faktor 8
-Zustand nach mehreren Gelenkeinblutungen

Aufnahmegrund:
Elektive Aufnahme am 04.07.2021 vor Zahnextraktion am 05.07.2021 in der Zahnklinik

Anamnese:
Michael ist ein 6 Jahre alter Patient mit bekannter Hämophilie A, Zustand nach mehreren
Gelenkeinblutungen.  Er wurde am 04.07.2021 elektiv auf Station aufgenommen, da am
05.07.2021 die Extraktion von mehreren Fällen bei kariösem Zahnstatus durchgeführt
werden sollte. Bei Aufnahme war in gutem Allgemeinzustand, die Nahrungsaufnahme war
regelrecht. Kein Fieber, Husten, Schnupfen oder andere Infektsymptomatik.

Körperlicher Untersuchungsbefund:
Guter Allgemein- und Ernährungszustand, Gewicht 22,3 kg ( 62. Perzentile), Größe 108 cm (
45. Perzentile ). Pupillen rund, isokor. Direkte und konsensuelle Lichtreaktion beidseits
prompt und seitengleich. Kein Meningismus, kein Nüchternerbrechen, Puls 80/min,
Blutdruck 85/65 mmHg. Herzaktion rhythmisch und normofrequent, Herztöne rein, Systole
und Diastole frei. Vesikuläres Atemgeräusch beidseits, seitengleich belüftet, keine
Rasselgeräusche. Abdomen weich, keine Resistenzen, kein Druckschmerz, Darmgeräusche
über allen 4 Quadranten lebhaft. Keine Hepatosplenomegalie. Nierenlager frei. Rachen
reizlos. Mehrere Zähne mit deutlichen kariösen Läsionen. Trommelfell beidseits blande.

Therapie und stationären Verlauf:
Michael war während des Aufenthaltes stets kardiorespiratorisch stabil. Tranexamsäure
wurde bei Aufnahme nach Plan der Gerinnungsambulanz begonnen. Am Morgen des
05.07.2021 erfolgte die Extraktion von insgesamt 7 10. NovoSeven wurde präoperativ und in
regelmäßigen Abständen postoperativ nach Plan der Gerinnungsambulanz verabreicht (
insgesamt 8 gaben). Michael wurde aus dem OP zurück auf die Station 4 verlegt. Im Verlauf
des 05.07.2021 kam es noch mehrfach zur auch stärkere Nachblutung aus dem OP-Gebiet,
die jeweils von selbst sistierten. Ab dem Abend des 05.07.2021 trat nur noch blutig tingierter
Speichel auf, es gab keine weiteren relevanten Blutung. Die mehrfach kontrolliert
Laborwerte zeigten keine Hinweise auf einen relevanten Blutverlust. Michael wurde am
08.07.2021 in Ihre weitere ambulante Betreuung entlassen. Für die weiteren zahnärztlichen
Empfehlungen verweisen wir auf den entsprechenden Arztbrief.

Empfehlungen:
Tranexamsäure weiter bis insgesamt 10.07.2021
Weitere Anbindung in der Gerinnungsambulanz

Medikation bei Entlassung:
Hemlibra 55 mg s.c. alle 10 Tage
Tranexamsäure 3 x 250 mg p.o. bis einschließlich 10.07.2021
