# Supplementary material for: Using large language models to extract information from pediatric clinical reports
Source: PLOS Digit Health. 2025 Jul 23;4(7):e0000919. doi: 10.1371/journal.pdig.0000919 (PMC12286318; doi:10.1371/journal.pdig.0000919)
Supplement: S1 File — (TGZ) [file pdig.0000919.s002.tgz › letters/chunk_1/texts/letter_017.txt]

Patientin: Svenja Melzer, geboren am 14.12.2010

Sehr geehrte Frau Kollegin, sehr geehrter Kollege,

Wir berichten Ihnen über o. g. Patientin, die sich vom 27.02.2022 bis zum 05.03.2022 in
unserer stationären Behandlung befand.

Diagnosen:
Epilepsie Klassifikation: Multifokale Epilepsie
Ätiologie: Genetisch, SN2A-Mutation
Anfallsursprung Zone: Biparietal und temporal
Anfallshäufigkeit: Mehrfach täglich
Anfallssemiologie: Generalisiert tonisch-klonischer Anfall, nächtlicher tonischer Anfall
Sonstiges: Globale Entwicklungsstörung
Oppositionelle Verhaltensweisen

Aufnahmegrund: Anfallshäufung

Anamnese: 
die Aufnahme der 11 Jahre alten Svenja erfolgte wegen einer Anfallshäufung. An den
vorangegangenen Tagen sei es mehrfach zu mehreren Anfällen gekommen. Semiologisch
handelt es sich dabei um Svenjas typische Anfälle, es traten sowohl generalisierte
tonisch-klonische Anfälle als auch nächtliche tonische Anfälle auf. Bei einem der Anfälle
musste die Mutter Midazolam bukkal gegeben, alle weiteren Anfälle waren spontan
sistierend. Im Rahmen eines Aufenthaltes bei der Großmutter wurden außerdem mehrere
"Aussetzer"  beobachtet, deren genaue Ursache nicht zu klären war. Die Medikation wurde
wohl den Empfehlungen entsprechend verabreicht, die Ernährung war unauffällig, es gab
keine Hinweise auf eine infektiöse Erkrankung. Es handelt sich bereits um den 3. Aufenthalt
wegen einer Anfallshäufung im laufenden Jahr.

Körperlicher Untersuchung:
Guter allgemein- und adipösem Ernährungszustand, Gewicht 53 kg ( 95. Perzentile), Größe
150 cm ( 65. Perzentile). Rosiges Hautkolorit, wach, guter Allgemeinzustand. Verweigert das
in der Untersuchungssituation, sich mit dem Untersucher zu unterhalten. Cor: Herztöne
rein +rhythmisch, Rekapillarisation prompt, peripher warm. Pulmo: Seitengleich belüftet,
Eupnoe.  Abdomen: Bauchdecke weich, keine Resistenzen oder Druckschmerzen. Neuro:
Orientierend unauffällig, kein Meningismus,PEARL. Sonstiges: Keine Lymphadenopathie,
Integument reizlos.

Labor: Siehe beiliegender Kumulativbefund

Therapie und stationäre Verlauf:
Svenja wurde wegen einer erneuten Anfallshäufung stationär aufgenommen. Es gab keine
Hinweise auf einen Auslöser, insbesondere zeigten sich im stationären Verlauf keine
Hinweise auf einen Infekt, keine Abweichung der Medikamentenspiegel aus dem
Zielbereich, und keine weiteren Auffälligkeiten. Die Ernährung war immer komplikationslos,
es gab keine Monitor Ereignisse. Im Verlauf traten mehrere kurze selbstlimitierende Anfälle
auf. Die Oxcarbazepin-Dosis wurde gewichtsadaptiert. Nach einem allmählichen Rückgang
der Anfallsfrequenz konnte Svenja nach Hause entlassen werden.

Empfehlungen:
- weitere ambulante epileptologische Betreuung, wie gehabt
- bei erneuter Anfallshäufung gegebenenfalls Vorstellung in der Notaufnahme

Medikation bei Entlassung:
Oxcarbazepin 3 x 300 mg per os
Brivaracetam 2 x 50 mg per os
Bei Anfall mit Dauer über 3 min: Midazolam bukkal 10 mg
