# Supplementary material for: Using large language models to extract information from pediatric clinical reports
Source: PLOS Digit Health. 2025 Jul 23;4(7):e0000919. doi: 10.1371/journal.pdig.0000919 (PMC12286318; doi:10.1371/journal.pdig.0000919)
Supplement: S1 File — (TGZ) [file pdig.0000919.s002.tgz › letters/chunk_1/texts/letter_016.txt]

Patient: Deniz Hetman, geb. am 11.04.2016

sehr geehrte Frau Kollegin, sehr geehrter Kollege,
Wir berichten Ihnen über o. g. Patienten, der sich vom 03.02.2022 bis zum 05.02.2022 in
unserer stationären Behandlung befand.

Diagnosen:
Pseudotumor cerebri ( Erstdiagnose 11/2021)
Ätiologie: Ungeklärt
Bilateral Stauungspapille
Hämangiom rechts retroaurikulär, Zustand nach Propranolol-Therapie

Aufnahmegrund: Postpunktionelle Kopfschmerzen

Anamnese:
Der 5-jährige Deniz wurde 5 Tage nach seiner letzten Lumbalpunktion mit rezidivierendem
Erbrechen und Kopfschmerzen, vor allem im Stehen, stationär aufgenommen. Er hat
einmalig Paracetamol 250 mg per os erhalten, hierauf ergab sich keine Besserung der
Beschwerden, sodass die Familie sich in der Notaufnahme vorstellte. In der letzten
Lumbalpunktion hatte sich ein normwertiger Liquordruck von 25 cm H2O ergeben.
Impfungen nach STIKO, keine Allergien, keine Unverträglichkeiten.

Medikation bei Aufnahme:
Acetazolamid 125 -125-125 mg per os

Körperlicher Untersuchungsbefund:
Guter Allgemein- und Ernährungszustand, Gewicht 24 kg ( 63. Perzentile ), Größe 118 cm (
76. Perzentile). KFZ prompt. Haut: rosig, peripher warm, kein Exanthem, kein Ikterus, keine
Petechien. Keine Lymphadenopathie. HNO: Rachen blande, keine Beläge, TF beidseits
blande. Cor: Töne rein und rhythmisch, kein Herzgeräusch. Pulmo: Keine Tachydyspnoe,
keine Einziehungen, beidseits vesikuläres Atemgeräusch, keine RGs, keine Obstruktion.
Abdomen: DG regelrecht, keine Druckdolenz, keine Abwehrspannung, keine tastbare
Hepatosplenomegalie. Neuro: kein Meningismus, kein Nüchternerbrechen, orientierend
neurologisch unauffällig, Pupillenreaktion beidseits prompt und isokor. Puls 115/min, RR
95/63 mmHg.

Labor: Siehe Kumulativbefund anbei

BGA bei Aufnahme: PH 7,38, pCO2 28 mmHg, HCO3 14,3 mmol/l, SB -9,3 mmol/l, Hb 13,2
g/dl, Natrium 139 mmol/l, Kalium 4,5 mmol/l, Ca++  1,25 mmol/l, Glukose 110 mg/dl, Laktat
1,8 mmol/l, Bilirubin 0,2 mg/dl

Therapie und stationäre Verlauf:
Die Aufnahme von Deniz erfolgte über die ZNA bei Kopfschmerzen, Übelkeit und Erbrechen
nach LP vor 5 Tagen. Es gab keine andere Hinweise auf eine Ursache der Beschwerden,
dementsprechend lag am ehesten ein postpunktionelles Syndrom vor. Klinisch ging es
Deniz gut, es gab keine neurologischen Ausfälle. Bei Trinkschwäche erhielt Dennis über 24 h
eine parenterale Flüssigkeitszufuhr. Im Verlauf kam es zu einer deutlichen Verbesserung
des Allgemeinzustands, nach 2 Tagen wurde er nach Hause entlassen.

Empfehlungen:
- Weitere Betreuung bei Pseudotumor cerebri, insbesondere:
  - Augenärztliche Kontrollen im 4-Wochen-Rhythmus
  - Betreuung in der Kopfschmerzsprechstunde
- Wiedervorstellung bei jeglicher Verschlechterung

Medikation bei Entlassung:
Acetazolamid 125-125-125 mg per os (unverändert)
