# Supplementary material for: Using large language models to extract information from pediatric clinical reports
Source: PLOS Digit Health. 2025 Jul 23;4(7):e0000919. doi: 10.1371/journal.pdig.0000919 (PMC12286318; doi:10.1371/journal.pdig.0000919)
Supplement: S1 File — (TGZ) [file pdig.0000919.s002.tgz › letters/chunk_1/texts/letter_015.txt]

Patientin: Ruth Herrmann, geboren am 05.03.2008

Sehr geehrte Frau Kollegin, sehr geehrter Kollege
Wir berichten Ihnen über o. g. Patientin, die sich vom 03.05.2023 bis zum 05.05.2023 in
unserer stationären Behandlung befand.

Diagnosen:
Akute, perforierte Appendizitis
- laparoskopische Appendektomie am 30.04.2023
-histologisch: Perforierte Appendix vermiformis mit phlegmonöser, ulzerierende
Appendizitis und putrider Periappendizitis. Kein Malignitätsverdacht.
Asthma bronchiale

Aufnahmegrund:
Postoperative Überwachung nach Appendektomie

Anamnese:
Die Übernahme der 15-jährige Ruth erfolgte am 03.05.2023 aufgrund von Platzmangel nach
operativer Sanierung und anschließender postoperativer stationäre Überwachung von
unseren Kollegen aus der Klinik für Viszeralchirurgie. Die Vorgeschichte bitten wir den
entsprechenden Brief zu entnehmen. Kurz zusammengefasst erfolgte die initiale fußläufige
Vorstellung der Patientin am 28.04.2023 in unserer Notaufnahme mit seit 2 Tagen
bestehenden starken Unterbauchschmerzen, Fieber, und Übelkeit. Sonografisch zeigte sich
fraglich ein rechtsseitig verplumptes Ovar, die Infektparameter waren deutlich erhöht.
Daraufhin wurde Ruth in die Klinik für Gynäkologie und Geburtshilfe verlegt. Dort erhielt sie
eine breite antibiotische Therapie, dies führte zu keiner Besserung, und nach der
Entwicklung eines akuten Abdomens wurde die Entscheidung zu einer Laparoskopie
getroffen. Am 30.04. erfolgt in Allgemeinanästhesie die laparoskopische Appendektomie
bei perforierter Appendizitis, sowie beginnender Peritonitis. Postoperativ kam es unter i.v.
Antibiose mittels Piperacillin /Tazobactam zu einer zügigen Erholung der Infekt Werte. Der
Kostaufbau gestaltete sich schwierig, sodass Ruth bei Platzmangel in der Klinik für
Viszeralchirurgie auf unsere pädiatrische Normalstation 3 übernommen wurde.

Körperlicher Untersuchungsbefund:
Guter Allgemein- und Ernährungszustand, Gewicht 42 kg ( 12. Perzentile), Größe 163 cm (
48. Perzentile). Räumlich, zeitlich, situativ und zur Person orientiert. Neurologie orientierend
unauffällig, kein Nüchternerbrechen, Puls 80/min, RR 116/80 mmHg. Herzaktion rhythmisch
normofrequent. Herztöne rein, Systole und Diastole frei. Vesikuläres Atemgeräusch
beidseits seitengleich belüftet, keine Rasselgeräusche. Abdomen weich, keine Resistenzen
kein Druckschmerz, Darmgeräusche über allen 4 Quadranten lebhaft. Operationsnarben
reizlos. Nierenlager frei. Kein Exanthem.

Labor: Siehe Kumulativbefund

Bildgebende Diagnostik:
Sono-Abdomen vom 06.05.2023:
Vorläufiger Befund: Unauffällig. Nachträgliche schriftliche Beurteilung: Keine freie
Flüssigkeit, keine Hinweise auf Cholestase.

Therapie und stationäre Verlauf:
Ruth wurde aus der Klinik für Viszeralchirurgie übernommen. Sie wurde für 4 weitere Tage
mit Piperacillin /Tazobactam i.v. behandelt. Hierunter besserte sich ihr Allgemeinzustand
kontinuierlich, und im Verlauf war sie wieder in der Lage, sich per os zu ernähren.

Zusammenfassung:
Komplikationslose antibiotische Behandlung nach laparoskopischer Appendektomie

Empfehlungen:
- das von den chirurgischen Kollegen eingebrachte Nahtmaterial kann ab dem 14.
postoperativen Tag vom Kinderarzt entfernt werden
-Bei Fieber, Schmerzen, Wundsekret oder sonstigen Beschwerden bitten wir um sofortige
Kontaktaufnahme mit den Kollegen der Viszeralchirurgie

Medikation bei Entlassung:
Ibuprofen 500 mg per os bei Schmerzen
