# Supplementary material for: Using large language models to extract information from pediatric clinical reports
Source: PLOS Digit Health. 2025 Jul 23;4(7):e0000919. doi: 10.1371/journal.pdig.0000919 (PMC12286318; doi:10.1371/journal.pdig.0000919)
Supplement: S1 File — (TGZ) [file pdig.0000919.s002.tgz › letters/chunk_1/texts/letter_014.txt]

Patient: Navid Khameni, gebohren am 03.02.2022

Sehr geehrt Frau Kollegin, sehr geehrter Kollege,
Wir berichten Ihnen über o. g. Patienten, der sich vom 08.04.2022 bis zum 10.04.2022 in
unserer stationären Behandlung befand.

Diagnosen:  Rhinovirus /Enterovirus-positive Infektion der oberen Atemwege

Aufnahmegrund: Überwachung bei Fieber im Alter von weniger als 3 Monaten

Anamnese:
Acht Wochen alter Säugling. Seit 07:30 Uhr viel geschrien. Dann bei Erschöpfung
eingeschlafen. Schnell wieder aufgewacht, wieder viel geschrieben. Nase verstopft.
NaCl-Nasentropfen ohne Wirkung. Seit 2 Wochen völlig abgestillt. Schon zuvor teilgestillt. 
Mehrfach Präparate gewechselt, bei Bauchschmerzen und Durchfall. Heute erst bei
Kinderarzt, bei Verschlechterung dann in Bereitschaftspraxis.  Trinkt weiterhin gut.

Vorgeschichte:
Reif geboren, Mutter G3P3,  Stoffwechsel - und Hör-Screening unauffällig.
U-Untersuchungen unauffällig. Vitamin D. noch ungeimpft.

Körperlicher Untersuchungsbefund:
Guter Allgemein- und Ernährungszustand, Gewicht 5350 g ( 68. Perzentile), Größe 59 cm (
78. Perzentile).  KFZ prompt, schlappes Kind. Blass-rosig, peripher warm, kein Exanthem,
kein Ikterus, keine Petechien, MSH feucht, guter Hautturgor, Fontanelle im Niveau,
Lymphknoten: O.p.B.  Rachen blande Trommelfelle beidseits nicht einsehbar. Cor: Töne rein
und rhythmisch, kein Herzgeräusch, Pulse inguinal und brachial seitengleich palpabel.
Pulmo: Ruhiges Atemmuster, keine Tachydyspnoe, keine Einziehungen, kein Nasenflügeln,
beidseits Bronchiales Atemgeräusch, keine RGs, keine Obstruktion. Abdomen: Gebläht, rege
Darmgeräusche, keine Druckdolenz, keine Abwehrspannung, keine Hepatosplenomegalie.
Neuro: seitengleiche Spontanmotorik, fixiert, adäquate Reaktion auf Stimuli, auf Armen der
Eltern gut zu beruhigen, insgesamt orientierend unauffällig. Pupillen rund, isokor, mit
prompter direkter und indirekter Lichtreaktion. Neugeborenen Reaktionen
altersentsprechend intakt.

Verlaufsuntersuchung: Immer sehr guter Allgemeinzustand, wach, aktiv.

Labor: Siehe beiliegende Befunde.

Mikrobiologische Diagnostik:
Rachen-PCR vom 08.04.2022: Rhino /Enteroviren-PCR positiv
Blutkultur vom 08.04.2022: Nach längerer Bebrütung Nachweis von Staph. epidermidis. 
infektiologische Einschätzung: Keine Therapieindikation. Echo empfohlen.
Spontanurin vom 08.04.2022: Nicht signifikante Bakteriurie, Verdacht auf Kontamination

Therapie und stationäre Verlauf: Stationäre Aufnahme bei Fieber im kleinen Säuglingsalter. 
Im Rachenabstrich Nachweis einer Rhino-Enterovirus-Infektion. Allgemeinzustand,
Schlaf-Wach-Rhythmus, Nahrungsaufnahme immer gut.  Verzicht auf Lumbalpunktion, da
klinisch keine Hinweise auf Meningitis. In Entlassuntersuchung: Nachweis eines
Systolikums, Blutdruck und Sättigung an allen Extremitäten unauffällig. Klinische Kontrolle
empfohlen.

Empfehlungen:
Fiebersenkung mit Paracetamol
Viel trinken
Bei jeglicher Verschlechterung: Wiedervorstellung
Verlaufskontrolle von Infektionssymptomatik und Herzgeräusch.

Medikation bei Entlassung:
Vitamin-D 500 Einheiten täglich p.o.
