# Supplementary material for: Using large language models to extract information from pediatric clinical reports
Source: PLOS Digit Health. 2025 Jul 23;4(7):e0000919. doi: 10.1371/journal.pdig.0000919 (PMC12286318; doi:10.1371/journal.pdig.0000919)
Supplement: S1 File — (TGZ) [file pdig.0000919.s002.tgz › letters/chunk_1/texts/letter_013.txt]

Patient: Abdullah al-Bakr, geboren am 02.08.2018

Sehr geehrte Frau Kollegin,
Wir berichten Ihnen über o. g. Patienten, der sich vom 01.02.2022 bis zum 05.02.2022 in
unserer stationären Behandlung befand.

Diagnosen: Epilepsie
Epilepsieklassifikation ( syndromal): Unbekannt
Ätiologie: Unbekannt
Anfallsursprungszone: Unbekannt
Anfallssemiologie: Tonisch klonisch
Anfallshäufigkeit: circa alle 6 Monate
Zusatzdiagnosen: Globale Entwicklungsverzögerung, Autismus-Spektrum-Störung

Aufnahmegrund:
2. afebrile epileptischer Anfall

Anamnese:
Der 4-jährige Abdullah wurde am Abend des 01.02.2022 vom Notarzt in unsere
Notaufnahme eingeliefert. Zuvor habe er zu Hause aus dem Schlaf heraus erbrochen.
Hierdurch wurde die Mutter geweckt, die dann das Kind geweckt und gereinigt hat.
Abdullah fingen dann an, an der oberen Extremität tonisch klonisch zu krampfen und er
hatte eine Blickdeviation nach rechts oben. Danach wurde er sehr schlaff, und hat flach
geatmet, die Mutter hat deshalb angefangen, zu beatmet. Sie hatte den Eindruck, dass die
Atemwege nicht ganz frei waren. Abdullah hat dann erneut gekrampft und es noch einmal
schlapp geworden. Die Blickdeviation nach rechts oben  Habe weiter vorgelegen.
Insgesamt dauerte die Episode eine Viertelstunde. Der Notarzt gab 2,5 mg Midazolam
bukkal, woraufhin der Krampf sofort sistierte. Abdullah war fieberfrei, bis zum Anfall ging es
ihm sehr gut. Er hat momentan keine Erkältungssymptome, kein Durchfall, kein Erbrechen.
Eine Schwester hat seit mehreren Tagen Durchfall. Bei Abdullah schon seit längerem eine
Entwicklungsverzögerung bekannt, der Verdacht auf eine Autismus-Spektrum-Störung
wurde geäußert. Bislang hatte er nur einen einzigen Anfall, die Familie berichtet aber, dass
es 2 Ohnmachts Episoden vor etwa einem Jahr gegeben habe.

Körperlicher Untersuchungsbefund:
Guter AZ, guter EZ, Gewicht 17 kg ( 32 Perzentile, Größe 98 cm ( 15. Perzentile). Kind wach,
aktiv, mobil. Keine Kooperation. Kaum Sprache. Keine altersentsprechende
Kommunikation. Grob- und Feinmotorik normal. Kein Hinweis auf fokal-neurologisches
Defizit. Herzaktion rhythmisch normofrequent, Herztöne rein, Systole und Diastole frei.
Vesikuläres Atemgeräusch beidseits, seitengleich belüftet, keine Rasselgeräusche. Abdomen
weich, keine Resistenzen, kein Druckschmerz, Darmgeräusche über allen 4 Quadranten
lebhaft. Keine Hepatosplenomegalie.

Labor: Siehe beiliegende Befund

Neuro - und Elektrophysiologie:
Wach-EEG 01.02.2022:  zahlreiche Artefakte, EEG nicht auswertbar, Wiederholung empfohlen
Schlaf-EEG vom 02.02.2022: EEG pathologisch Grad 3 (wach, müde, schlafend, wegen:
Generalisierte epilepsietypische Potentiale

Therapie und stationärer Verlauf:
Abdullah war, während der sich auf Station befand, immer kardiorespiratorisch stabil. Nach
Erhalt des pathologischen EEG-Befund wurde eine Therapie mit Levetiracetam eingeleitet.
Ein Aufdosierungsplan wurde mitgegeben.

Empfehlungen:
- CMRT in Narkose im Verlauf, Termin wird noch bekannt gegeben
- Exom-Diagnostik, hierzu bitte bei entsprechender Praxis, z. B. Institut für Humangenetik der TUM München, vorstellen
- Übliche Vorsichtsmaßnahmen bei Epilepsie, den Eltern wurde hierzu Informationsmaterial mitgegeben
- Neuropädiatrische Betreuung
