# Supplementary material for: Using large language models to extract information from pediatric clinical reports
Source: PLOS Digit Health. 2025 Jul 23;4(7):e0000919. doi: 10.1371/journal.pdig.0000919 (PMC12286318; doi:10.1371/journal.pdig.0000919)
Supplement: S1 File — (TGZ) [file pdig.0000919.s002.tgz › letters/chunk_1/texts/letter_012.txt]

Patientin: Marianne Weber, geboren am 01.03.2020

Sehr geehrte Frau Kollegin, sehr geehrter Kollege, wir berichten Ihnen über o. g. Patientin,
die sich vom 15.09.2020 bis zum 21.09.2020 in unserer stationären Betreuung befand.

Diagnosen:
3. Pyelonephritis
Ehemaliges Frühgeborenes 36+2
Zustand nach respiratorische Anpassungsstörung
Zustand nach auffälligem Hör-Screening

Aufnahmegrund: Intravenöse antibiotische Therapie einer Pyelonephritis

Anamnese:
Die 6 Monate alte Marianne wurde bei ihrer 3. fieberhaften Harnwegsinfektion über die
Notaufnahme im Dr. von Hauner'schen Kinderspital stationär aufgenommen. Seit 2 Tagen
hatte sie Fieber bis 40°, Husten, Schnupfen, Durchfall oder Erbrechen wurden nicht
beschrieben, Marianne geht es sonst gut. Sie hatte bereits 2 fieberhafte
Harnwegsinfektionen, die bislang durch den Kinderarzt behandelt wurden. Die letzte
antibiotische Behandlung (Amoxicillin) wurde 10 Tage vor der Aufnahme beendet. Eine MCU
wurde noch nicht durchgeführt.
Mariannes in ehemaliges Frühgeborenes der 36 +2. Schwangerschaftswoche, postnatal
wurde sie wegen einer respiratorischen Anpassungsstörung für insgesamt 18 h nichtinvasiv
beatmet. Das initiale Hör-Screening ergab einen auffälligen Befund rechts, der sich in der
Kontrolluntersuchung nicht bestätigen ließ. Marianne hat keine Geschwister, die Eltern sind
beide gesund. Sie trinkt gut. Bisherige U-Untersuchungen unauffällig.

Körperlicher Untersuchungsbefund:
Guter Allgemein- und Ernährungszustand, Gewicht 7,3 kg ( 62. Perzentile), Größe 68 cm (33.
Perzentile), Kopfumfang 45 cm ( 67. Perzentile ).  Pupillen rund, isokor. Direkte und
konsensuelle Lichtreaktion beidseits prompt und seitengleich. Hirnnerven intakt. Reflexe
seitengleich auslösbar, Babinski negativ. Kraft 5/5, Koordination altersentsprechend.
Herzaktion rhythmisch normofrequent, Herztöne rein, Systole und Diastole frei. Vesikuläres
Atemgeräusch beidseits, seitengleich belüftet, keine Rasselgeräusche. Abdomen weich,
keine Resistenzen, kein Druckschmerz, Darmgeräusche über allen Quadranten lebhaft.
Keine Hepatosplenomegalie, Nierenlager frei, kein Klopfschmerz im Nierenlager. Rachen
reizlos, Trommelfell beidseits blande.

Labor: Siehe Kumulativbefund anbei

Sono-Abdomen vom 17.09.2020:
Nachweis von Sediment in der Blase. Urothelzeichen beidseits. Nierengröße in der Norm.

Urinkultur vom 16.09.2020:
Nachweis einer Mischflora in signifikanter Keimzahl. Hinweis: Ein Beutel Urin ist für den
Nachweis einer Harnwegsinfektion nicht geeignet

Stationärer Verlauf:
Die 6 Monate alte Marianne wurde über die Notaufnahme bei Pyelonephritis stationär
aufgenommen. Sie erhielt eine antibiotische Therapie mit Piperacillin/Tazobactam i.v. in
gewichtsadaptierter Dosierung. Die Entzündungswerte waren erhöht, die
Nierenretentionswerte normwertig. Im durchgeführten Sono-Abdomen fanden sich mit
einer Pyelonephritis vereinbarer Befund. Ein Keimnachweis aus dem Urin gelang nicht.
Unter i.v. antibiotische Therapie war Marianne nach 24 h fieberfrei, der Urinbefund war
unauffällig. Nach 7 Tagen Antibiotika konnte Marianne nach Hause entlassen werden.

Empfehlung:
- orale antibiotische Dauerprophylaxe mit Nitrofurantoin bis 2 Tage nach MCU
- MCU 3 Wochen nach Entlassung unter antibiotischer Prophylaxe
- bei Nachweis einer obstruktiven oder refluxiven Harntransportstörung: Bitte
Wiedervorstellung in der Nephrologie

Medikation bei Entlassung:
Nitrofurantoin per os 1/d 15 mg
