# Supplementary material for: Using large language models to extract information from pediatric clinical reports
Source: PLOS Digit Health. 2025 Jul 23;4(7):e0000919. doi: 10.1371/journal.pdig.0000919 (PMC12286318; doi:10.1371/journal.pdig.0000919)
Supplement: S1 File — (TGZ) [file pdig.0000919.s002.tgz › letters/chunk_1/texts/letter_011.txt]

Patientin: Maria Krüger, geboren am 19.04.2019

Sehr geehrte Frau Kollegin, sehr geehrter Herr Kollege,

Wir berichten von obiger Patientin, die sich vom 15.07.2023 bis zum 17.07.2023 in unserer
stationären Betreuung befand.

Diagnosen: Verdacht auf Fieberkrampf DD Schüttelfrost bei Adenovirus-Infektion

Anamnese:
Die Eltern von Maria bemerkt im Rahmen eines Fieberanstiegs ungewöhnliche Bewegung
(sie sagen, dass es im Raum dunkel gewesen sei, und sie Maria auf dem Arm gehabt haben,
sodass sie die Bewegung nicht genau beschreiben können). Insgesamt scheint es über
mehrere Minuten zu trockenen oder zitternden Bewegungen der Beine und /oder Arme
gekommen zu sein. Das Ereignis endete von selber, der hinzugerufene Rettungsdienst fand
Maria bei einer Temperatur von 39,5 fiebernd, sonst aber unauffällig vor. Insgesamt seien
die Eltern, dass sowie häufiges wissen, in der Familie keine Epilepsie oder Fieberkrämpfe
vorliegen. Maria selbst kein gesundes Kind, sie sei vollständig geimpft, nehme keine
Medikamente ein, und habe keine Vorerkrankung.

Körperlicher Untersuchung:
Wach, guter AZ, zunächst sehr abweisend, lässt sich aber auf den Armen der Eltern gut
beruhigen. Klare Fixation. Haut unauffällig. Gewicht 16,3 kg, Größe XXX cm. Herztöne rein
und rhythmisch, Keine Herzgeräusche, periphere Pulse palpabel. Vesikuläres Atemgeräusch
beidseits, keine Rasselgeräusche, keine Obstruktion. Abdomen weich mit sehr lebhaften
Darmgeräuschen, kein Druckschmerz, keine Hepatosplenomegalie. Rachen etwas gerötet,
Trommelfelle unauffällig. Lymphknoten überall palpabel, verschieblich. Neuro: Waches Kind
auf dem Arm der Eltern, verweigert jegliche weitergehende Untersuchung, gezielte Abwehr
mit beiden Armen, schlägt Hand des Untersuchers weg, redet mit Eltern, lautes Brüllen,
Muskeltonus und Kopfkontrolle normal, weitere neurologische Untersuchung nicht
aussagekräftig.

Laboruntersuchung:
Routinelabor: Unauffällig
Rachen-PCR vom 15.07.2023: Nachweis von Adeno-Viren

EEG vom 16.07.2023:
Normalbefund Wach /müde/schlafen, zu Beginn der Untersuchung deutliche
Bewegungsartefakte

Stationärer Verlauf:
Maria wurde stationär aufgenommen. Am Tag der Aufnahme entwickelte sie schwere
Durchfälle mit gelegentlichem Erbrechen. Unter einer oralen Rehydrierung mit Oralpädon
blieben die Schleimhäute feucht, eine Anurie trat nicht auf, der Allgemeinzustand blieb gut.
Trotz Fieber mit maximal 40,2 °C kam es zu keinen weiteren Episoden von Schüttelfrost. Es
gibt keine weiteren Hinweise auf Anfälle.
Am 17.07.2023 wurde Maria gegen ärztlichen Rat nach Hause entlassen.

Zusammenfassung:
Rückblickend lässt sich nicht klären, ob das von den Eltern beschriebene Ereignis eher einem
Schüttelfrost bei Fieberanstieg entspricht, oder ob es sich hierbei um den ersten febrilen
Anfall gehandelt hat. Momentan besteht kein Anlass zur weiteren Diagnostik. Sollte es
erneut zu ähnlichen Ereignissen kommen, wird eine umgehende Wiedervorstellung
empfohlen.

Empfehlungen:
- klinische Kontrollen durch Kinderarzt
- Wiedervorstellung bei Verdacht auf Anfälle
