# Supplementary material for: Using large language models to extract information from pediatric clinical reports
Source: PLOS Digit Health. 2025 Jul 23;4(7):e0000919. doi: 10.1371/journal.pdig.0000919 (PMC12286318; doi:10.1371/journal.pdig.0000919)
Supplement: S1 File — (TGZ) [file pdig.0000919.s002.tgz › letters/chunk_1/texts/letter_010.txt]

Patientin: Franka Berger, geboren am 13.04.2016

 

Sehr geehrte Frau Kollegin, sehr geehrter Kollege,

Wir berichten Ihnen über o. g. Patientin, die sich vom 03.10.2022 bis zum 09.10.2022 in
unserer stationären Behandlung befand

 

Diagnosen: Lobärpneumonie linker Oberlappen

Nachweis von Adeno-Viren im Rachenabstrich

 

Aufnahmegrund:

Intravenöse antibiotische Therapie bei Pneumonie

 

Anamnese:

Franka stellte sich am 03.10.2022 mit ihrer Mutter in unserer ZNA vor, wir verweisen daher
auf den Brief von dort. Seit einer Woche hatte sie Husten und Schnupfen. Im Verlauf
Verschlechterung des Zustands, hohes Fieber bis über 40 °C, teilweise noch Ansprechen auf
Fiebersenker. Im Verlauf mehrfach übergeben, einmal mit Blutbeimengungen.  auch noch in
der Notaufnahme Übelkeit und Erbrechen. In den letzten Tagen hat Franka wenig gegessen
und getrunken. Sie hatte keinen Durchfall, ansonsten keine Auffälligkeiten beim Stuhlgang.
Franca hatte beim niedergelassenen Kollegen einen unauffälligen Streptokokken-Abstrich.
Franka beschreibt zudem seit gestern Atem- und hustenabhängige Brustschmerzen links.

Vorerkrankungen: keine, Dauermedikation: Keine.

Allergien: Keine bekannt.

Impfungen: Nach STIKO.

 

Körperlicher Untersuchungsbefund:

Reduzierter allgemein - und Ernährungszustand, Gewicht 22,3 kg ( 42. Perzentile), Größe 121
cm ( 60. Perzentile). Räumlich, zeitlich, situativ und zur Person orientiert. KFZ prompt. Puls
140/min, RR 89/65 mmHg, Atemfrequenz: 41/min, Temperatur 40,2 °C. Haut: Blass-rosig,
peripher warm, kein Exanthem, kein Ikterus, keine Petechien. Rachen und linkes
Trommelfell leicht gerötet, sonst HNO -Bereich unauffällig. Cor: Töne rein und rhythmisch,
kein Herzgeräusch. Pulmo: Keine Tachydyspnoe. Keine Einziehungen, beidseits vesikuläres
Atemgeräusch, keine Rasselgeräusche, keine Obstruktion. Abdomen: Darmgeräusche
spärlich, keine Abwehrspannung, kein Druckschmerz, keine HSM. Kein Meningismus.

 

Labor: Siehe beiliegender Befund

 

Mikrobiologische Diagnostik:

Quantiferon-Test vom 06.10.2022:

Kein Nachweis M. Tuberculosis--spezifischer T-Zellen, kein Hinweis auf aktive oder latente
Infektion mit MDR-Tuberkulose-Komplex.

Blutkultur vom 05.10.2022:

Steril

Rachen-PCR vom 04.10.2022: Adenovirus-PCR positiv

 

Röntgen-Thorax vom 03.10.2022:

Neun Befund: Zwerchfell in regelrechter Höhe, Zwerchfell Dom erhalten. Flächige
Konsolidierung im Bereich des linken Oberlappens. Hier nur zentrale Anteile frei. Restliche
Lunge mit peribronchialer Zeichnungsvermehrung. Herz- und Zwerchfell randscharf.
Herzsilhouette unauffällig.

Beurteilung: Segment /lobär-Pneumonie linker Oberlappen

 

Röntgen-Thorax vom 09.10.2022:

Beurteilung:

Im Vergleich zur Voruntersuchung weiterhin stark ausgeprägter, aber diskret rückläufiger
Befund.

 

Therapie und stationäre Verlauf:

Franca wurde aus der Notaufnahme zur Überwachung, Sauerstofftherapie und
intravenöser antibiotischer Therapie mit Ampicillin bei Lobärpneumonie aufgenommen. Die
Infektionsparameter waren stark erhöht ( maximales CrP: 38,5 mg/dl, Leukozyten bis 29,3
G/l).  bei anamnestisch Fieber, Nachtschweiß essen (wohl schon seit Jahren ), eine
Gewichtszunahme von weniger als 2 kg im gesamten letzten Jahr und bei einer Reise
Anamnese mit einem Russland -Aufenthalt wurde zum Ausschluss einer Infektion mit M.
Tuberculosis-Komplexes ein Quantiferon-Test durchgeführt.  Im Rachenabstrich konnten
Adeno-Viren nachgewiesen werden. Die Blutkulturen waren bei Entlassung steril. Bei weiter
bestehendem Fieber nach mehreren Tagen unter Antibiotika  ergänzten wir die Therapie
mit Azithromycin per os. Frankas Zustand verbesserte sich im Verlauf, die intravenöse
Antibiotika-Therapie konnte auf Amoxicillin per os umgestellt werden. Am 09.10. 2022 hatte
sie das letzte Mal Sauerstoffbedarf. Die Infektionsparameter waren fallend. Sie konnte in
gutem Allgemeinzustand entlassen werden.

 

Bei Lobärpneumonie und protrahiertem klinischem Verlauf mit persistierendem Fieber und
reduziertem Allgemeinzustand therapierten wir Franka antibiotisch entschlossen eine
Tuberkulose-Infektion aus.

 

Empfehlungen:

- Amoxicillin für weitere 7 Tage

- Azithromycin für weitere 3 Tage

- Auf ausreichende Flüssigkeitszufuhr achten

- Fiebersenkung mit Paracetamol oder Ibuprofen

- Bei jeglicher Verschlechterung Wiedervorstellung

- Verlaufskontrolle beim Kinderarzt

- Kontrolle von Röntgen-Thorax und Gewichtsentwicklung

 

Medikation bei Entlassung:

Amoxicillin 3 x 1 g per os

Azithromycin 1 x 200 mg per os
