# Supplementary material for: Using large language models to extract information from pediatric clinical reports
Source: PLOS Digit Health. 2025 Jul 23;4(7):e0000919. doi: 10.1371/journal.pdig.0000919 (PMC12286318; doi:10.1371/journal.pdig.0000919)
Supplement: S1 File — (TGZ) [file pdig.0000919.s002.tgz › letters/chunk_1/texts/letter_009.txt]

Patient: Minerva Köhler, geb. am 15.03.2009     

Sehr geehrte Frau Kollegin,

wir berichten Ihnen über o.g. Patientin, die sich vom 10.03.2022 bis 15.03.2022 in unserer
stationären Behandlung befand.

Diagnosen: 
Mukoviszidose (Manifestation 03/2006; ORPHA: 586) 
Rezidivierende Pankreatitiden
Exokrine Pankreasinsuffizienz 
Chronische Infektion mit Pseudomonas aeruginosa 3-MRGN 
CF-assoziierte Hepatopathie und Cholestase 
Maladhärenz 
Chronische Niereninsuffizienz Stadium III
Fanconi-Tubulopathie
Rez. acute on chronic kidney failure

Aktuell: Akutes Nierenversagen Stadium 1 bei Dehydratation
Aktuell: Metabolische Azidose

Anamnese: 
Die 13-jährige Minerva wurde von ihrer Familie  in unserer Notaufnahme vorgestellt. Am
Aufnahmetag habe sich zweimalig übergeben und habe Bauchschmerzen gehabt. Weiterhin
seien Kopf - und Nackenschmerzen aufgetreten. Da sie wieder Hunger und Durst gehabt habe,
sei sie über ihre PEG sondiert worden. Nach mehrfachem Erbrechen wo die Sondierung
beendet. Der Stuhlgang und die Diurese seien unauffällig gewesen.
Wie ausführliche Vorgeschichte der Patientin dürfen wir freundlicherweise auf die
zahlreichen vorausgegangenen Arztbriefe der verschiedenen Abteilung in unserer Klinik
verweisen. Kurz zusammengefasst besteht bei Minerva eine molekulargenetisch
nachgewiesene zystische Fibrose, die bei ihr insbesondere auch zu einer renalen
Problematik geführt hat. Sie war wegen Acute-on-Chronic-Nierenversagen und
Pancreatitiden im vergangenen Jahren häufig in unserer stationären Behandlung.

Aktuelle Medikation:
p.i.:
NaCl 5,85% 1-0-1
Salbutamol 5 Tropfen 1-0-1
Pulmozyme 1 Ampulle 1-0-0
p.o.:
Cefadroxil 1 g 1-0-1
Ursofalk 250 mg 1-0-0
ACC 200 mg 1-0-1
Kreon 25.000 IE nach Bedarf
Vitamin A 10.000 IE 1-0-0
Vitamin E 200 mg 1-0-0
Vitamin D 1.000 IE 1-0-0
Vitamin K 10 mg 1-0-0 (einmal die Woche)

Körperlicher Untersuchungsbefund:
13-jähriges Mädchen in gutem allgemein - und Ernährungszustand, Gewicht 42,3 kg ( 30.
Perzentile), Größe 152 cm ( 40. Perzentile). Räumlich, zeitlich, situativ und zur Person
orientiert. KFZ prompt. Haut: rosig, periphere Hände und Füße kühl, kein Exanthem, kein
Ikterus, keine Petechien. HNO: Rachen blande, Tonsillen nicht vergrößert, keine Beläge, TF
bds blande. Cor: Töne rein und rhythmisch, keine Herzgeräusche. Pulmo: keine
Tachydyspnoe, keine Einziehungen, bds. vesikuläres Atemgeräusch, keine RGs, keine
Obstruktion. Abdomen: Schmerzen über dem gesamten Abdomen, DG regelrecht, weich,
Druckdolenz v.a. linker Oberbauch und linker Untzerbauch, keine Abwehrspannung, keine
tastbare Hepatosplenomegalie, Appendizitiszeichen negativ Neuro: kein Meningismus, kein
Nüchternerbrechen, orientierend neurologisch unauffällig, Pupillenreaktion bds. prompt
und isokor.

Labor: Siehe Kumulativbefund anbei

Mikrobiologie:
Respiratorische PCR am 10.03.2022: Negativ auf Influenza A/B, RSV, SARS-COV-2

bildgebende Diagnostik:
Sonografie Grafie Abdomen 11.03.2022:
Beurteilung: kein Anhalt für Portale Hypertension. Verdacht auf Hepatomegalie. Leber und
rechte Niere sind isoechogen. Fibrose der Periportalfelder.

Therapie und stationäre Verlauf:
Minerva stellte sich bei zweimaligem Erbrechen und Bauchschmerzen sowie Kopf- und
Nackenschmerzen in unserer Notaufnahme vor. Es bestanden keine weiteren Symptome.
Durch das Erbrechen kam es zu einer metabolischen Azidose sowie zu einem akuten
Nierenversagen bei vorbekannter chronischer Niereninsuffizienz mit Serumkreatinin von
maximal 1,6 mg/dl.  Bereits in der Notaufnahme wurde eine intravenöse
Rehydratationstherapie mit Glukose 10 %-Infusion ( 65 ml/h) und NaCl 0,9 %-Lösung ( 35
ml/h) begonnen. Im Verlauf wurde aufgrund einer fortgeschrittenen metabolischen Azidose
und auffälligem Base Excess eine intravenöse Pufferung mit Natriumbicarbonat begonnen,
die nach Normalisierung der Werte im Verlauf abgesetzt werden konnte. Bei rückläufigen
Nierenretentionsparametern konnte die intravenöse Infusionstherapie nach 4 Tagen
beendet werden.

Zusammenfassung:
Minerva stellte sich mit zweimaligem erbrechen vor. Es kam zu einem acute-on-chronic
Nierenversagen.  Unter Pufferung und intravenöser Rehydratation waren die Azidose und
die Retentionsparameter rückläufig, Minerva konnte am 15.03. in gutem Allgemeinzustand
in Ihre weitere Betreuung übergeben werden.

Empfehlungen:
Mehrfach tägliche Blutdruckkontrollen
Auf ausreichende Trinkmenge achten, mindestens 1,5 l/Tag
Bei Symptomverschlechterung wie Erbrechen, Durchfall,
Allgemeinzustandsverschlechterung zügige Wiedervorstellung
Nächtliche Dauersondierung mit insgesamt 1000 ml Flüssigkeit pro Nacht ( 1/1 Oralpädon
und Wasser)
Sondierung sowohl die tagsüber 3 x 300 ml
Kontrollen der Laborwerte beim niedergelassenen Kinderarzt
Weitere Betreuung in den entsprechenden Spezialambulanz

Medikation:
Unverändert zur Aufnahme
