# Supplementary material for: Using large language models to extract information from pediatric clinical reports
Source: PLOS Digit Health. 2025 Jul 23;4(7):e0000919. doi: 10.1371/journal.pdig.0000919 (PMC12286318; doi:10.1371/journal.pdig.0000919)
Supplement: S1 File — (TGZ) [file pdig.0000919.s002.tgz › letters/chunk_1/texts/letter_008.txt]

Patientin: Hannelore Klein, geboren am 25.08.2015

 

Sehr geehrte Frau Kollegin, sehr geehrter Herr Kollege, wir berichten Ihnen über o. g.
Patientin, die sich vom 07.06.2023 bis zum 08.06.2023 in unserer stationären Behandlung
befand.

 

Diagnosen:

Fremdkörperaspiration alles Apfelstück im rechten Bronchus intermedius

 

Aufnahmegrund:

Bronchoskopie und Extraktion des Apfelstücks

 

Anamnese:

Die 7 Jahre alte Hannelore hatte 2 Tage vor Aufnahme im Rahmen des Abendessens ein Stück
Apfel verschluckt, als sie am Tisch mit ihrem Bruder spielte. Es kam zu einer starken
Hustenattacke, die Eltern berichten, dass die Einatmung nach dieser Hustenattacke von einem
singenden Geräusch begleitet gewesen sei. Hannelore wurde im Klinikum Starnberg
vorgestellt, hier zeigte sich ein klinisch und unauffälliger Befund, allerdings wurde im
Röntgen-Thorax eine Überblähung rechts festgestellt.

Krankheiten und der Umgebung: Keine

Erbrechen: keines

Keine Vorerkrankung, U-Untersuchungen und Impfung erfolgt.

 

Körperlicher Untersuchungsbefund:

Guter Allgemein- und Ernährungszustand, Gewicht 23,8 kg ( 18. Perzentile ), Größe 124 cm ( 9.
Perzentile), wach, aufmerksam, kooperativ, kann gut über den eigenen Zustand berichten. KFZ
prompt. Haut: rosig, peripher warm, kein Exanthem, kein Ikterus, keine Petechien.
Lymphknoten: Zervikal etwas vergrößert palpabel. HNO -Bereich: Unauffällig. Cor: Töne rein
und rhythmisch, kein Herzgeräusch. Puls 68/min, RR 82/64 Grad auf 70) mmHg. Pulmo: Keine
Tachydyspnoe, keine Einziehungen, bei forcierter Inspiration Stridor hörbar, hustet hin und
wieder. Kein Speichelfluss. Auskultatorisch Giemen rechtsseitig insbesondere basal,
fortgeleitete doch etwas links über der Trachea, Atemgeräusch Heuschnupfens
abgeschwächt, keine Rasselgeräusche, keine Obstruktion. Abdomen: Weich, keine
Druckdolenz, keine Abwehrspannung. Neuro: Kein Meningismus, kein Nüchternerbrechen,
orientierend neurologisch unauffällig

 

Labor: Siehe Kumulativbefund anbei

 

Bildgebende Diagnostik:

Bronchoskopie vom 06.08.2023: Zunächst flexible Endoskopie, hier unauffälliger Befund dort
Larynx, Trachea, links bronchial allenfalls wenig unspezifische Entzündung. Rechter Brody
Bronchus intermedius und Unterlappenbronchus subtotal obstruiert durch Apfelstück nach
Wechsel auf starre Technik: Komplikationsloser Entfernung im ein in einen Holztechnik. Nidus
Bildung, entzündlich, deutlich. Distale Eiter, nach Entleerung Absaugen. Abschließend
Durchsicht mit flexibler Endoskopie, kein weiterer Fremdkörper, deutliche entzündliche
Schleimhautschwellung rechtes Bronchialsystem. Empfehlung: Keine weitere Kontrolle,
Antibiotikum bei Hinweisen auf Infektion

 

Therapie und stationären Verlaufs:

Hannelore war während des Monitorings immer stabil. Die Bronchoskopie und Entfernung
des Apfelstück erfolgten komplikationslos. Auf ausdrücklichen Wunsch der Eltern erfolgte
nach der Bronchoskopie keine Monitorüberwachung, Hannelore wurde nach Hause
entlassen.

 

Empfehlungen: Bei Hinweisen auf Infektion: Antibiotika

Bei jeglicher Verschlechterung: Wiedervorstellung
