# Supplementary material for: Using large language models to extract information from pediatric clinical reports
Source: PLOS Digit Health. 2025 Jul 23;4(7):e0000919. doi: 10.1371/journal.pdig.0000919 (PMC12286318; doi:10.1371/journal.pdig.0000919)
Supplement: S1 File — (TGZ) [file pdig.0000919.s002.tgz › letters/chunk_1/texts/letter_007.txt]

Patientin: Maria Meyer, geboren am 15.04.2015

 

Sehr geehrte Frau Kollegin, sehr geehrter Kollege,

 

Wir berichten Ihnen über o. g. Patientin, die sich vom 28.04.2023 bis zum 29.04.2023 in unserer
stationären Behandlung befand.

 

Epilepsie Klassifikation: Epilepsie, nicht näher einzuordnen

Ätiologie: Ungeklärt

Anfallsursprungszone: Ungeklärt

Anfallssemiologie: Generalisiert tonisch-klonisch

Anfallshäufigkeit: Im Abstand von 1 - 2 Monaten

Sonstiges: Läsionen im MRT, Verdacht auf Kavernom

 

Anamnese:

Die 8 Jahre alte Maria stellte sich in Begleitung ihrer Mutter am 28.04.2023 zum MRT und
Schlafentzugs -EEG vor. Sie ist in Starnberg bezüglich einer Epilepsie angebunden. Ein
ambulant durchgeführtes MRT erbrachte den Verdacht auf eine Dysplasie links. Seit dem
August 2022 treten bei Maria epileptische Anfälle auf. Jeder diese Anfälle war bislang tonisch
klonisch, der längste Anfall mit einer Dauer von ungefähr 1 min trat nach einem Schlafentzug
auf. Maria hatte vor jedem der Anfälle kurzzeitig Bauchschmerzen. Im Vorfeld war es zu 2
Sturzereignissen gekommen, die rückblickend Anfällen entsprechend könnten- einmalig kam
es zu einem unprovozierten Sturz nach hinten, als Maria Fieber hatte, und einmal stürzte sie,
und verlor das Bewusstsein, als einer Ihrer Spielkameraden auf dem Spielplatz sei eine
Platzwunde an der Stirn an. Bei beiden dieser Ereignis ist prinzipiell auch eine Synkope als
Ursache denkbar.

Es sind keine weiteren Vorerkrankungen bekannt. Maria ist in einer ländlichen Region in
Rumänien geboren, seit 2020 lebt die gesamte Familie in Deutschland. Der Impfpass liegt
nicht vor, Maria sei aber wegen Empfehlungen entsprechend geimpft.

 

 

Körperlicher Untersuchungsbefund:

Guter Allgemein- und Ernährungszustand, Gewicht 24,8 kg (15. Perzentile), Größe 128 cm (17.
Perzentile). 

Haut: rosig, peripher warm, kein Exanthem, kein Ikterus, keine Petechien.  HNO: Rachen
blande, keine Beläge, TF bds nicht einsehbar bei Cerumen. Cor: Töne rein und rhythmisch,
keine Herzgeräusche. Puls 79 /min., RR 88/60 mmHg. KFZ prompt. Pulmo: keine
Tachydyspnoe, keine Einziehungen, keine Rasselgeräusche, keine Obstruktion.  Abdomen: DG
regelrecht, weich, keine Abwehrspannung, keine tastbare Hepatosplenomegalie, keine
Druckdolenz.  Neuro: kein Meningismus, Pupillenreaktion bds. prompt und isokor.  Vigilanz:
wach, GCS 15, zu Zeit, Raum, Person und Ort orientiert.  Hirnnerven: Visus intakt, unauffällige
Perimetrie, indirekte und direkte LR intakt, Konvergenzreaktion intakt, Blickfolge normal,
Nervenaustrittspunkte schmerzfrei, keine fazialen Asymmetrien, Hören intakt, kein
Schwindel. Zunge, Gaumensegel und Mittellinie ohne Deviation, keine Schluckstörung,
Anheben der Schulter seitengleich ohne pathologischen Befund. Motorik und Tonus:
seitengleich ohne Asymmetrien, keine Dyskinesien, kein Tremor, kein Rigor, keine Spastizität,
keine Paresen, eutrophe Muskulatur, Kraft 5/5.  Koordination: Kein Hinweis auf Ataxie,
Diadochokinese und Fingeropposition regelhaft. Hand- und Fußtapping unauffällig.  Reflexe:
ASR, PSR, BSR und TSR seitengleich auslösbar, Reflexzonen nicht verbreitert, BHR seitengleich.
Babinski negativ. Sensorik: Lagesinn und übrige Sensorik orientierend unauffällig. 
Neuroorthopädischer Befund: unauffällig, keine deutlichen Fehlstellungen, keine
Kontrakturen

 

Bildgebende Diagnostik:

MRT vom 28.04.2023:

Mittelständiger Interhemisphärenspalt. Normal weite innere und äußere Liquorräume. Kein
Anhalt für einen erhöhten intrakraniellen Druck. Regelrechte Markrindendifferenzierung bei
altersentsprechend weitgehend vollständiger Mobilisierung. Vorbekannte T2-hyperintense
Läsion links subkortikal und kortikal mit einem Durchmesser von circa 12 mm. Keine
Kontrastmittelaufnahme. Ansonsten kein Nachweis einer Hirnparenchymläsion. Gyrierung
unauffällig. Pinealiszyste, wie vorbeschrieben, von etwa 8 mm Größe, keine Veränderungen im
Vergleich zur Voruntersuchung, keine Kontrastmittelaufnahme. Hippocampus:
Seitensymmetrisch unauffällig, keine pathologische Signalalteration, keine
Volumenminderung. Blutgefäße: Durchgängige Kontrastierung der großen venösen
Blutleiter, keine Hinweise auf Thrombose. In der arteriellen TOF  durchgängiges Flussmuster
der großen intrakraniellen Arterien ohne Nachweis einer relevanten Stenose. Mit dargestellte
knöcherne Strukturen, Nasennebenhöhlen, und Orbita unauffällig.

Beurteilung:

FCD-verdächtiger Befund  Links-frontal. Keine Veränderungen zur Voruntersuchung. Keine
Kontrastmittelaufnahme, keine Hinweise auf Malignität.

 

Neuro - und Elektrophysiologie:

Schlafentzugs-EEG vom 29.04.2023:

Befund

Gr 10 Hz

FS: Kein photic driving, keine PPR

keine VL

Erreichen von Schlafstadium N2 ( Schlafspindeln, Vertex-Wellen )

Beurteilung

Normalbefund WMS

 

Therapie und stationäre Verlauf:

Während des stationären Aufenthaltes war Maria immer stabil und in gutem
Allgemeinzustand. Die MRT-Untersuchung konnte komplikationslos erfolgen. In der
Untersuchung zeigte sich eine Läsion links-frontal, die differenzialdiagnostisch  eine Dysplasie
entsprechend könnte. Das EEG war unauffällig.

 

Zusammenfassung:

Im MRT zeigte sich eine mögliche Ursache für die beobachteten epileptischen Anfälle, bei
unauffälligen EEG ist eine weitere Korrelation aktuell nicht möglich.

 

Empfehlungen:

Weitere epileptologische Betreuung

Kontrolle des Schädel MRTs in circa 2 Jahren
