# Supplementary material for: Using large language models to extract information from pediatric clinical reports
Source: PLOS Digit Health. 2025 Jul 23;4(7):e0000919. doi: 10.1371/journal.pdig.0000919 (PMC12286318; doi:10.1371/journal.pdig.0000919)
Supplement: S1 File — (TGZ) [file pdig.0000919.s002.tgz › letters/chunk_1/texts/letter_006.txt]

Patient: Markus Fischer, geb. am 12.03.2015

 

sehr geehrte Frau Kollegin, sehr geehrter Kollege, wir berichten Ihnen über o. g. Patienten,
der sich vom 07.01.2022 bis zum 09.01.2022 in unserer stationären Betreuung befand.

 

Diagnosen:

Sinusvenenthrombose im Sinus sagittalis superior und den angrenzenden subkortikalen
Venen

- Antikoagulation mit Enoxaparin bis zum 14.09.2021,  dann Umstellung auf Rivaroxaban

Intrakranielle Hypertension bei Sinusvenenthrombose

- Vigilanzeinschränkung

- maximaler Liquoreröffnungsdruck 25 cm Wassersäule

Zustand nach mehrfachen Ohnmachtsanfällen

Faktor-V-Leiden-Mutation

Zustand nach Streptokokken-Tonsillitis mit protrahiertem Verlauf März 2020

 

Aufnahmegrund:

CMRT und LP zum Ausschluss von erneutem erhöhtem Hirndruck

 

Anamnese:

Der 6-jährige Markus ist an dem Haus bekannter Patient mit Sinusvenenthrombose und
intrakranieller Hypertension, der erneut aufgenommen wurde, nachdem die
niedergelassenen Kinderärztin einen augenärztlichen Befund erhalten hatte, demzufolge
weiterhin der Verdacht auf einen deutlich erhöhten intrakraniellen Druck besteht. Marco
selbst geht es gut, er berichtet von keinen weiteren Symptomen.

 

Medikation:

Furosemid 3 x 2 mg per os

Rivaroxaban 2 x 5 mg per os

Acetazolamid 2 x 500 mg per os

Topiramat 25 mg morgens p.o.

 

Körperlicher Untersuchungsbefund:

Guter Allgemein- und Ernährungszustand, Gewicht 25 kg ( 47. Perzentile), Größe 130 cm (
38. Perzentile ), Puls 98/min, RR 108/86 mmHg. Herzaktion rhythmisch normofrequent,
Herztöne rein, Systole und Diastole frei. Vesikuläres Atemgeräusch beidseits, seitengleich
belüftet, keine Rasselgeräusche. Abdomen weich, keine Resistenzen, kein Druckschmerz,
Darmgeräusche über allen 4 Quadranten lebhaft. Keine Hepatosplenomegalie. Nierenlager
frei, Wirbelsäule nicht klopfschmerzhaft. Rachen reizlos, Trommelfell beidseits blande.

 

Neurologischer Untersuchungsbefund:

Vigilanz: Wach, GCS 15, zu Zeit, Raum, Person und Ort orientiert

Kooperation: gut

Sprache, Konzentration, Gedächtnis: Flüssige Sprache, Konzentration sowie Kurz - und
Langzeitgedächtnis orientierend unauffällig

Hirnnerven: Visus intakt, Konvergenzreaktion intakt, Blickfolge normal,
Nervenaustrittspunkte schmerzfrei, keine fazialen Asymmetrie, Hören intakt. Zunge,
Gaumensegel ohne Deviation, keine Schluckstörung, Kopfdrehung und Anheben der
Schulter seitengleich ohne pathologischen Befund.

Motorik und Tonus: Seitengleich ohne Asymmetrien, keine Dyskinesien, kein Tremor, kein
Rigor keine Spastizität, keine Paresen, eutrophen Muskulatur, Kraft 5/5.

Koordination: kein Hinweîs auf Ataxie, Zehenspitzen-, Hacken-, Seiltänzergang sicher.
Romberg und Unterberger unauffällig. Finger-Nase -, Finger-Finger -Versuch unauffällig.
Diadochokinese und Fingeropposition regelhaft. Hand- und Fußtapping unauffällig.

Reflexe: ASR, PSR, BSR und TSR seitengleich wenig auslösbar, Reflexzonen nicht verbreitet,
BHR seitengleich. Babinski negativ.

Sensorik: orientierend unuffällig

 

Labor: Siehe Kumulativbefund anbei

 

MRT des Schädels mit Diffusion vom 07.01.2022:

Beurteilung: Befundkonstellation kaum verändert zur Voruntersuchung: Noch vorhandene
Sinusthrombose-Residuen,  indirekte Hirndruckzeichen: Damit Verdacht auf erneut oder
chronisch erhöhten intrakraniellen Druck. Keine Kontraindikation gegen invasive
Hirndruckmessung.

 

Neuro - und Elektrophysiologie:

EEG vom 08.01.2022:

Gr: 9 - 10 Hz

PS: Keine PDR, keine PPR

HV: keine IVG

Keine Graphoelemente des Schlafes

ETP: keine

AM: keine

Beurteilung: Normalbefund (wach)

 

Therapie und stationärer Verlauf:

Die cMRT und die LPA konnten komplikationslos in Allgemeinanästhesie durchgeführt
werden. Der Eröffnungsdruck lag bei 38 cm H2O, es wurden 12 ml Liquor abgelassen. Die
Acetazolamid-Dosis wurde erhöht. Wegen einer kompensierten metabolischen Azidose
(maximaler Base-Excess: -11,5)  wurde begonnen, Natriumhydrogencarbonats zu geben.
Der klinische Verlauf war sonst unauffällig.

 

Zusammenfassung:

Es liegt weiterhin ein moderat erhöhter Liquordruck vor. Die Therapie wurde angepasst.

 

Empfehlung:

-Weitere augenärztliche Kontrollen, das nächste Mal in 4 Wochen

- bei unauffälligem Verlauf: Nächste Lumbalpunktion in 2 Monaten

- Blutgasanalyse zur Beurteilung der metabolischen Azidose

- MRT-Kontrolle in 6-8 Monaten

 

Medikation:

Furosemid 3 x 2 mg per os

Rivaroxaban 2 x 5 mg per os

Acetazolamid 500-250-500 mg per os

Topiramat 25 mg morgens p.o.

Natriumhydrogencarbonat 2 x 500 mg p.o.
