# Supplementary material for: Using large language models to extract information from pediatric clinical reports
Source: PLOS Digit Health. 2025 Jul 23;4(7):e0000919. doi: 10.1371/journal.pdig.0000919 (PMC12286318; doi:10.1371/journal.pdig.0000919)
Supplement: S1 File — (TGZ) [file pdig.0000919.s002.tgz › letters/chunk_1/texts/letter_005.txt]

Patient: Rieser, Roland, *15.03.2008

Sehr geehrte Damen und Herren,

o.g. Patient befand sich vom 13.02.2023 bis zum 15.02.2023 stationär in unserer Betreuung.

Diagnosen:   Z.A. Pseudotumor cerebri
	     Adipositas

Anamnese:
Beim 14 Jahre alten Roland war es in den letzten sechs Monaten vermehrt zu Kopfschmerzen gekommen. Nachdem sich beim Augenarzt eine fragliche Stauungspapille gezeigt hatte, wurde er zur entsprechenden Diagnostik stationär aufgenommen.
Roland ist sonst ein gesunder Junge. Aufgrund seines hohen Gewichts befand er sich im letzten Jahr für sechs Wochen in Reha. Die Familienanamnese ist leer. Roland nimmt keine Medikamente ein.

Körperliche Untersuchung:
Wach, kontaktfähig, kooperativ. Gewicht 110 kg, Größe 164 cm. Herztöne rein und rhythmisch, keine Herzgeräusche. Vesikuläratmung beidseits, keine Rasselgeräusche. Abdomen adipös, weich, kein Druckschmerz, Palpation nicht aussagekräftig, DG kaum zu hören. Keine vergrößerten Lymphknoten palpabel.Trommelfelle frei, Rachen reizlos.

Routinelabor:
Siehe bitte Kumulativbefund

Liquorkultur vom 15.02.2023:
Befund noch ausstehend

EEG vom 13.02.2023:
Normales EEG (wach, müde, schlafend)

cMRT vom 14.02.2023:
Vorläufiger Befund: ohne pathologischen Befund

Stationärer Verlauf:
Am 15.02. wurde in Sedierung eine komplikationslose LP durchgeführt. Dabei lag der Liquordruck bei 28 cm H2O. Der Liquor-Status war unauffällig. Am Abend nach der LP wurde Roland gegen ärztlichen Rat entlassen.

Zusamenfassung:
Das Vorliegen eines Pseudotumor cerebri konnte ausgeschlossen werden

Empfehlungen:
- Besuch der Kopfschmerz-Sprechstunde
- Ernährungsberatung
