# Supplementary material for: Using large language models to extract information from pediatric clinical reports
Source: PLOS Digit Health. 2025 Jul 23;4(7):e0000919. doi: 10.1371/journal.pdig.0000919 (PMC12286318; doi:10.1371/journal.pdig.0000919)
Supplement: S1 File — (TGZ) [file pdig.0000919.s002.tgz › letters/chunk_1/texts/letter_004.txt]

Patient: Ogulo, Sunshine, *10.02.2020

Sehr geehrte Kollegen,

o.g. Patientin befand sich vom 14.02.2020 bis zum 15.02.2020 in unserer stationären Betreuung.

Diagnosen: Frühgeborenes 36+4
	   Hyperbilirubinämie


Anamnese:
Sunshine stellte sich mit ihren Eltern zur Bilirubin-Kontrolle vor. Bei einem direkten Bilirubin von 19 mg/dl wurde sie bei einer Phototherpiegrenze von 16 stationär aufgenommen.
Sie ist ein  Frühgeborenes der 36. SSW. Ein Glukose-6-Phosphat-Hydrogenase-Mangel ist nicht bekannt. Die Blutgruppe der Mutter ist A-positiv.

Körperliche Untersuchung:
Frühgeborenes, wach, rosig-ikterisch, KFZ < 2s, peripher warm, stgl. Spontanmotorik. Gewicht 2860g. Herztöne rein und rhythmisch, keine Herzgeräusche. Vesikuläratmung beidseits, keine Rasselgeräusche. Abdomen weich, kein Druckschmerz, keine Hepatosplenomegalie, Darmgeräusche regelrecht. Nabel reizlos. Leistenpulse palpabel.

Routinelabor:
Siehe bitte Kumulativbefund

Stationärer Verlauf:
Sunshine wurde per Phototherapie behandelt. Nach 12 Stunden betrug das Serum-Bilrubin 14 mg/dl. Am Folgetag wurde sie nach Hause entlassen.

Empfehlungen:
Wiedervorstellung am 16.02. zur Bili-Kontrolle
