# Supplementary material for: Using large language models to extract information from pediatric clinical reports
Source: PLOS Digit Health. 2025 Jul 23;4(7):e0000919. doi: 10.1371/journal.pdig.0000919 (PMC12286318; doi:10.1371/journal.pdig.0000919)
Supplement: S1 File — (TGZ) [file pdig.0000919.s002.tgz › letters/chunk_1/texts/letter_003.txt]

Patientin: Hutter, Grete, *13.02.2022

Sehr geehrte Frau Kollegin, sehr geehrter Herr Kollege,

wir berichten von o.g. Patientin, die sich am 26.06.2023 in unserer
tagesstationären Behandlugn befand.

Diagnosen: SMA I

Aufnahmegrund: Intrathekale Nusinersen-Gabe


Anamnese:
Die einjährige Grete wurde zur 5. intrathekalen Nusinersen-Gabe
stationär aufgenommen. Seit der letzten Aufnahme hatte es keine
Auffälligkeiten gegeben.


Körperliche Untersuchung:
Wach, fröhlich. HT rein und rhythmisch, keine HG. VA bds, keine RG. DG
regelrecht, Abdomen weich, kein DS, keine HSM. Keine LAP.

HINE2-Score:
Kopfkontrolle: Kopf wird in jeder Lage stabil gehalten
Sitzen: Freies Sitzen, Drehen im Sitz
Griff: Pinzettengriff
Beinkontrolle in Rückenlage: Kann Zehen berühren
Drehen: Kann sich drehen
Krabbeln: Krabbeln im Vierfüsslerstand
Stehen: Freies Stehen
Gehen: Mit Festhalten an Gegenständen

Stationärer Verlauf:
Komplikationslose LP in Analgosedierung. Verabreichung von Nusinersen
5 ml intrathekal. Entlassung nach drei Stunden postoperativer
Beobachtung

Empfehlungen:
Wiedervorstellung zur nächsten Nusinersen-Gabe.
