# Supplementary material for: Using large language models to extract information from pediatric clinical reports
Source: PLOS Digit Health. 2025 Jul 23;4(7):e0000919. doi: 10.1371/journal.pdig.0000919 (PMC12286318; doi:10.1371/journal.pdig.0000919)
Supplement: S1 File — (TGZ) [file pdig.0000919.s002.tgz › letters/chunk_1/texts/letter_002.txt]

      Diagnosen: RSV-Bronchiolitis

      Anamnese: Der acht Monate alte Luca wurde von seinen Eltern in
      der ZNA vorgestellt. Er hatte seit drei Tagen eine verschnupfte
      Nase und leicht erhöhte Temperaturen. Am Abend des 14.02. fiel
      den Eltern eine erschwerte Atmung auf, so dass sich sich in der
      Kinderklinik vorstellten. Luca ist sonst gesund, er ist ein
      ehemaliges Reifgeborenes, Schwangerschaft und Stillzeit waren
      unauffällig.

      Körperliche Untersuchung: Wach, guter Allgemeinzustand, milde
      Dyspnoe. Gewicht 6.5 kg (47. P.), SpO2 89%. Herztöne rein und
      rhythmisch, keine Herzgeräusche. Vesikuläratmung beidseits,
      obstruktiv überalle, keine Rasselgeräusche. Abdomen weich, kein
      Druckschmerz, keine Hepatosplenomegalie. Darmgeräusche
      regelrecht.

      Routinelabor:
      Siehe bitte Kumulativbefund

      Röntgen-Thorax vom 15.02.2023:
      Befund noch ausstehend

      Therapie und Verlauf:
      Luca wurde stationär aufgenommen. Bei schwankenden
      Sättigungswerten benötigte er bis zu 2 l/min O2 über eine
      Nasenbrille. Ab dem 18.02. war er bei Raumluft stabil. Er erhielt
      Nasivin und Paracetamol. Am 19.02. konnte er nach Hause entlassen
      werden.

      Empfehlungen:
      Bei jeglicher Verschlechterung sofortige Wiedervorstellung
