# Supplementary material for: Using large language models to extract information from pediatric clinical reports
Source: PLOS Digit Health. 2025 Jul 23;4(7):e0000919. doi: 10.1371/journal.pdig.0000919 (PMC12286318; doi:10.1371/journal.pdig.0000919)
Supplement: S1 File — (TGZ) [file pdig.0000919.s002.tgz › letters/chunk_1/texts/letter_001.txt]

Patient: Merdinger, Anton, *02.04.2020

Diagnose: Zweiter fieberhafter Harnwegsinfekt
	  Infektion mit ESBL-Bildner


Anamnese:
Der drei Jahre alte Anton wurde von seinen Eltern mit seit drei Tagen bestehendem Fieber in der Notaufnahme vorgestellt. Die maximale Temperatur lag bei 40.1 Grad, seit dem Vortag ließ sich das Fieber nicht mehr gut per Paracetamol senken. Anton trank noch gut, verweigerte es aber, zu essen. Weitere Symptome sind den Eltern nicht aufgefallen. Anton ist sonst ein gesunder Junge. Im Februar 2022 hatt er eine Pyelonephritis, die antibiotisch behandelt werden musste. Er ist nach dem Empfehlungen der STIKO geimpft.

Körperliche Untersuchung:
Wach, schläfrig, Temperatur 39.8 Grad Celsius, Gewicht 14.5 kg. Eingeschränkter AZ, etwas trockener Hautturgor. Herztöne rein und rhythmisch, keine Herzgeräusche. Vesikuläratmung bds, keine RGs. Abdomen weich, kein DS, keine HSM. Fraglicher Klopfschmerz rechtes Nierenlager. Rachen und Trommelfelle blande, keine vergrößerten Lymphknoten.

Routinelabor:
Siehe bitte Kumulaitvbefund

Blutkultur vom 23.05.2023:
Negativ

Urinkultur vom 23.05.2023:
Nachweis von Klebsiella pneumoniae (ESBL) in siginifikanter Konzentration

Sono-Niere vom 24.05.2023:
Vorläufiger Befund: V.a. Urothelzeichen rechts, v.a. minimale Stauung rechts.

Therapie und Verlauf:
Anton wurde stationär aufgenommen und mit Ampicillin/Sulbactam i.v. behandelt. Nachdem er bis zum 25.05. nicht entfiebert hatte, wurde auf Meropenem i.v. umgestellt. Nach Erhalt des Antibiogramms und bei deutlicher klinischer Besserung wurde am 30.05.2023 auf Cotrimoxazol p.o. gewechselt, Anton wurde am 31.05.2023 nach Hause entlassen.

Empfehlungen:
- Cotrimoxazol 2 x 40 mg p.o. bis zum 05.06.2023
- Terminvereinbarung für eine MCU
