# Supplementary material for: Using large language models to extract information from pediatric clinical reports
Source: PLOS Digit Health. 2025 Jul 23;4(7):e0000919. doi: 10.1371/journal.pdig.0000919 (PMC12286318; doi:10.1371/journal.pdig.0000919)
Supplement: S1 File — (TGZ) [file pdig.0000919.s002.tgz › letters/chunk_1/texts/letter_040.txt]

Patientin: Martina Levchova, geb. am 10.07.2019     

 

Sehr geehrte Frau Kollegin, sehr geehrter Herr Kollege, 

wir berichten Ihnen über o.g. Patientin, die sich vom 23.11.2024 bis 25.11.2024
in unserer stationären Behandlung befand.

 

Diagnosen:         Akute Gastroenteritis mit Nachweis von Rotavirus im Stuhl 

 

Anamnese:

Die Vorstellung der 5 Jahre alten Martina erfolgte bei rezidivierendem
Erbrechen, Durchfall und Übelkeit seit dem Vortag. Das erste Erbrechen fand am
Nachmittag des 22.11. statt, in der Nacht trat ist noch mehrfach auf, bis die
Familie um 04:30 Uhr in die Notaufnahme aufbrach. Zu diesem Zeitpunkt hatte
Martina auch kleine Schlucke von Flüssigkeit nicht mehr toleriert und sich
insgesamt etwa 20 mal übergeben. Nüchtern Erbrechen wurde nicht
beschrieben, ein neurologisches Defizit wurde nicht beobachtet, Verhalten und
Gangbild waren normal. Sie hat seit mehreren Tagen keinen Stuhlgang
abgesetzt, die Diurese war regelrecht. Die Eltern hatten Metoclopramid
gegeben, hierdurch ergab sich überhaupt keine Veränderung der Situation.
Weitere Symptome sind nicht aufgetreten. Martinas kleiner Bruder hatte sich am
Vortag einmalig übergeben.

Allergien: Keine bekannt. Impfstatus: vollständig nach STIKO-Empfehlungen.
Dauermedikation: Keine. Vorerkrankungen: keine weiteren bekannt.

 

Körperlicher Untersuchungsbefund:

5 Jahre alte Patientin in stabilem Allgemein- und regelrechtem
Ernährungszustand. 

Anthropometrische Daten: Gewicht 18 kg (23. Perzentile), Größe 115 cm (29.
Perzentile). 

Vitalparameter bei Aufnahme: Puls 115/min, Sauerstoffsättigung an Raumluft
98%, Blutdruck 95/50 mmHg (MAD 61 mmHg), Temperatur 37,2°C. 

Haut: Kolorit rosig, Haut reizlos, kein Exanthem, keine Petechien, Trockene
Schleimhäute, sowie halonierte Augen. Cor: Herztöne rein und rhythmisch,
keine vitientypischen Herzgeräusche. Pulmo: beidseits seitengleich belüftet,
pueriles/vesikuläres Atemgeräusch, keine Rasselgeräusche, keine Obstruktion,
Eupnoe. Abdomen: Abdomen weich, keine Resistenzen palpabel, regelrechte
Darmgeräusche über allen Quadranten, keine Druckdolenz, keine
Abwehrspannung, keine Hepatosplenomegalie, kein Nierenlagerklopfschmerz.
HNO: MSH trocken, Rachen reizlos, keine Stippchen, keine Beläge, Gehörgänge
reizlos, Trommelfelle beidseits reizlos und spiegelnd. Lymphknoten: keine
pathologischen Lymphknoten zervikal, axillär und inguinal palpabel. Neuro:
Orientierend neurologisch unauffällig, Pupillen isokor, direkt und indirekt
seitengleich prompt lichtreagibel, kein Meningismus, alle Extremitäten
regelrecht und frei beweglich.

 

Routinelabor:

Siehe bitte Kumulativbefund

 

Mikrobiologie:

Rachenabstrich vom 24.11.2024: SARS-CoV-2-, RSV-, Influenza A- und B-PCR
negativ.

Stuhl-PCR vom 24.11.2024: Rotavirus positiv

 

Therapie und stationärer Verlauf:

Die stationäre Aufnahme der fünf Jahre alten nicht vorerkrankten Martina
erfolgte bei Rota-Gastroenteritis zur intravenösen Flüssigkeitssubstitution. Bei
Aufnahme präsentierte sich Martina in leicht reduziertem, aber insgesamt
stabilem Allgemeinzustand mit milden Exsikkose-Zeichen. Im Stuhl gelang der
Nachweis von Rotavirus in der PCR. Laborchemisch zeigte sich ein durchgängig
ausgeglichener Säure-Basen- und Elektrolythaushalt. Unter einer intravenöses
Flüssigkeitssubstitution mit Glukose- und Elektrolytzusätzen besserte sich
Martinas Zustand rasch. Schon am ersten Tag begann sie wieder zu trinken. Bei
reduzierter Stuhlfrequenz und über 24 Stunden nach dem letzten Erbrechen
konnten wir Martina am 25.11.2024 in gutem Allgemeinzustand in Ihre
ambulante Weiterbetreuung entlassen. 

 

Empfehlungen:

-              Bei Verschlechterung des Allgemeinzustandes, neu auftretenden
Symptomen, Apathie/Schläfrigkeit, Trinkverweigerung, schlecht senkbarem
Fieber bitte jederzeit Wiedervorstellung in unserer ZNA

-              Vorsorgeuntersuchungen und Impfungen bei den niedergelassenen
Kolleginnen und Kollegen nach aktuellen STIKO-Empfehlungen.

 

Der stationäre Aufenthalt verlief komplikationslos und Martina konnte in gutem
Allgemeinzustand in Ihre weitere ambulante Betreuung entlassen werden. 

Wir danken für die Zusammenarbeit bei der Betreuung der Patientin und stehen
für Rückfragen gerne zur Verfügung.

Mit freundlichen Grüßen
