# Supplementary material for: Using large language models to extract information from pediatric clinical reports
Source: PLOS Digit Health. 2025 Jul 23;4(7):e0000919. doi: 10.1371/journal.pdig.0000919 (PMC12286318; doi:10.1371/journal.pdig.0000919)
Supplement: S1 File — (TGZ) [file pdig.0000919.s002.tgz › letters/chunk_1/texts/letter_039.txt]

Patient: Roland Wendlinger, geboren am 03.08.2024

Sehr geehrte Damen und Herren,

wir berichten über o.g. Patienten, der sich vom 16.08.2024 bis zum 21.08.2024 in unserer stationären Betreuung befand

Diagnosen:
Frühgeborenes der 36+4. SSW
Nabelinfektion
Hyperbilirubinämie


Anamnese:
Der zum Aufnahmezeitpunkt knapp zwei Wochen alte Roland wurde in der Notaufnahme vorgestellt, da den Eltern am Vortag ein geröteter, nässender Nabelgrund aufgefallen war. Die Nachsorgehebamme hatte die Verwendung von Nabelpuder empfohlen, hierunter breitete sich die Rötung weiter aus, und Roland trank weniger, so dass sich die Eltern zur Vorstellung entschlossen. Roland ist ein ehemaliges Frühgeborenes der 36+4. SSW, die Schwangerschaft war insgesamt unauffällig. Das Neugeborenenscreening ist erfolgt. Roland wird voll gestillt und erhält Vitamin D.

Körperliche Untersuchung:
Gewicht 3650 g, Länge 51 cm, Kopfumfang 35 cm. Temperatur 37,3 Grad.
Wach, rosig-ikterisch, guter Allgemeinzustand, kapilläre Füllungszeit prompt. Herztöne rein und rhythmisch, keine Herzgeräusche, Vesikuläratmung bds., keine Rasselgeräusche. Abdomen weich, Leber 1 cm unter Rippenbogen palpabel, keine Splenomegalie. Um den Nabel flächige Rötung, nach oben ziehend, Nabelgrund feucht, säuerlich riechend. Windelbereich reizlos, Hoden deszendiert. NG-Reflexe adäquat

Routinelabor:
Siehe bitte Kumulativbefund

Hautabstrich vom 16.08.2024:
Gruppe-B-Streptokokken

Blutkultur vom 16.08.2024:
Steril

Therapie und Verlauf:
Roland wurde stationär aufgenommen. Bei fieberfreiem Kind und klarem Lokalbefund wurde auf eine Lumbalpunktion verzichtet. Roland wurde mit Ampicillin-Sulbactam 3 x 150 mg (Ampi-Anteil) i.v. behandelt. Hierunter kam es zu einer zügigen Normalisierung des Lokalbefunds. Roland trank auf Station gut und er zeigte eine zufriedenstellende Gewichtszunahme. Bei weiter reizlosem Lokalbefund und immer negativem CrP konnte Roland am Abend des 21.08. auf dringenden Wunsch der Eltern unter antibiogrammgerechter Oralisierung nach Hause entlassen werden. Bei einem Serum-Bilirubin von maximal 20.5 mg/dl wurde Roland vom 18.08. auf den 19.08. einmalig per Photorherapie behandelt, in Folge war das Bilirubin immer spontan fallend.

Empfehlungen:
- Fortführung der antibiotischen Therapie mit Amoxicillin-Clavulansäure 3 x 60 mg p.o. bis zum 25.08.
- Dringende Wiedervorstellung bei jeglicher Verschlechterung
