# Supplementary material for: Using large language models to extract information from pediatric clinical reports
Source: PLOS Digit Health. 2025 Jul 23;4(7):e0000919. doi: 10.1371/journal.pdig.0000919 (PMC12286318; doi:10.1371/journal.pdig.0000919)
Supplement: S1 File — (TGZ) [file pdig.0000919.s002.tgz › letters/chunk_1/texts/letter_038.txt]

Patientin: Schöller, Marie, geboren am 04.02.2018


Sehr geehrte Damen und Herren,

die o.g. Patientin befand sich vom 05.06.2024 bis zum 06.05.2024 in unserer stationären Betreuung.

Diagnosen: Anaphylaktische Reaktion III bei Nuss-Allergie

Anamnese:
Die sechs Jahre alte Marie hatte mit ihrer Familie auf einem Ausflug einen Kuchen gegessen. Nach wenigen Minuten trat eine Rötung vor allem der Augenlider, mit deutlicher Tendenz zur Zunahme, auf. Marie übergab sich mehrfach und reagierte panisch auf ihre Umgebung. Der herbeigerufene Rettungsdienst fand sie mit deutlicher Dyspnoe vor. Ein EpiPen 300 ug wurde verabreicht, hierunter kam es noch während der Etablierung eines Gefäßzugangs zu einer deutlichen Verbesserung der respiratorischen Situation. Marie erhielt noch vor Ort Fenistil und Prednisolon i.v.; sie wurde dann in unsere ZNA transportiert.
Marie ist sonst immer gesund, Allergien waren nicht bekannt. Die Familienanamnese ist unauffällig.


Körperliche Untersuchung:
Gewicht 18 kg, Größe 114 cm.
Wach, kontaktfähig, guter AZ. Im Bereich der Ellenbeugen und fleckenweise am Rumpf urtikarielles Exanthem. Herztöne rein und rhythmisch, keine Herzgeräusche. Vesikuläratmung bds, keine Rasselgeräusche. Abdomen weich, kein DS, keine HSM. HNO-Bereich reizlos.

Routinelabor: Siehe bitte Kumulativbefund

RAST vom 05.06.2024:
Sensibilisierung auf Nüsse und Gräser, siehe bitte beiliegenden Befund

Zusammenfassung:
Marie wurde nach stattgehabter anaphylaktischer Reaktion Grad 3 zur Überwachung stationär aufgenommen. Es kam in 24 Stunden zu keinem erneuten Auftreten allergtischer Symptome. Die allergologische Diagnostik erbrachte Hinweise auf das Vorliegen einer Nuß-Allergie. Ein Notfall-Set wurde ausgehändigt und die Familie in den Gebrauch eingewiesen.

Empfehlungen:
- Meiden von Nüssen, auch von Spuren
- Bei allergischer Reaktion: Gabe von Epinephrin 150 ug i.m., Fenistil 2 mg p.o., Prednisolon 40 mg p.o.
- Allergologische Anbindung
