# Supplementary material for: Using large language models to extract information from pediatric clinical reports
Source: PLOS Digit Health. 2025 Jul 23;4(7):e0000919. doi: 10.1371/journal.pdig.0000919 (PMC12286318; doi:10.1371/journal.pdig.0000919)
Supplement: S1 File — (TGZ) [file pdig.0000919.s002.tgz › letters/chunk_1/texts/letter_037.txt]

Patientin: Schmid, Sofia, geboren am 15.01.2014

Vorstellung vom 22.11.2024

Ärztliche Diagnosen:
1.     Bekannte familiäre Neurofibromatose Typ I (Q85.0), bei ebenfalls leicht betroffenem Vater
2.     Progrediente Visusminderung mit beidseitigen Gesichtsfeldausfällen rechts > links
3.     Bilaterale Opticusgliome und multiple intracerebrale Gliome
5. Erhebliche psychische Belastung durch Grunderkrankung und progrediente Visusminderung
5.     Z.n. operativem Debulking eines Neurofibroms recht-axillär
 
Neuropsychologische Diagnosen 
Normgerechte Grundintelligenzleistung (MAS III.3) mit
-    Z. n. Spracherwerbsstörung
-    verminderter Aufmerksamkeitsleistung
-    Einschränkung exekutiver Funktionen
 
Therapeutisches Setting:
-    Physiotherapie, Ergotherapie, Logopädie je 1 x pro Woche 
-    Laufende Psychotherapie 
 
Schulisches Setting:
3. Klasse Grundschule, nimmt nicht am Schulsport teil
 
Zwischenanamnese:
Sofia von der Mutter vorgestellt. Sie berichtet, dass sie den Eindruck habe Sofia sehe schlechter. Der Augenarztbefund sei jedoch stabil bis minim gebessert. Sofia habe Sehhilfen, leide jedoch sehr unter ihrer Sehminderung. Mit der Schule gebe es Diskussionen, da man Sofia nicht am Schulsport teilnehmen lasse und die Sehförderung nicht unterstütze. Frau Schmid hat den Eindruck, man dränge sie zu einem Schulwechsel. Beide, Mutter und Tochter wünschten sich jedoch den Verbleib in der jetzigen Schule.
 
Befund: Untersuchungsbefund:
10;10-jähriges älter wirkendes Mädchen in gutem AZ.
Hirnnerven: Strabismus concomitans mit führendem rechtem Auge. Erhebliche Lichtscheu. Unauffällige Pupillomotorik (AA mildes afferentes Defizit rechts). Blickfolgen hastig, teilweise unkoordiniert. Seh­abstand beim Lesen/Malen 3 cm. Hörreaktionen auf Fingerreiben prompt. Mimik sehr lebhaft und variabel. Zungen- und Gaumensegelinnervation unauffällig. Phonation nasal. Schulterstand symmetrisch. Kopfdrehung frei.
Gangbild: Symmetrisch, hypoton  und ungelenk. Plane Fussbelastung beidseits, kein anterogrades Abrollen.
Feinmotorik: Dysdiadochokinese beidseits mit erheblichen Mitbewegungen. Ungelenke Finger-Daumen-Opposition. Finger-Nase-Versuch und Armhalteversuch regelrecht. Muskeleigenreflexe: Allseits lebhaft auslösbar, außer Radius-Periost-Reflex rechts. Muskeltonus: Global hypoton. Keine Myasthenie.
Verhalten: meist ruhig und aufmerksam. Bei der Befundbesprechung deutlich beunruhigt, weint immer wieder und fragt häufig nach ihrer Sehprognose.  Im Verlauf beruhigt sie sich wieder und lässt sich untersuchen. Sprache/Kognition: Spricht viel in meist deutlicher Artikulation. Bildet kurze vollständige Sätze.
Hautbefund: Status idem mit multiplen CLS und Freckling. Keine Neurofibrome.
 
Neuropädiatrische Empfehlung: Weiterhin augenärztliche Kontrollen. Erörterung  schulischer Möglichkeiten, Neuropsychologische Diagnostik im Haus möglich. 
Wiedervorstellung in unserer Ambulanz in 6 Monaten.  
 
 
