# Supplementary material for: Using large language models to extract information from pediatric clinical reports
Source: PLOS Digit Health. 2025 Jul 23;4(7):e0000919. doi: 10.1371/journal.pdig.0000919 (PMC12286318; doi:10.1371/journal.pdig.0000919)
Supplement: S1 File — (TGZ) [file pdig.0000919.s002.tgz › letters/chunk_1/texts/letter_036.txt]

Patientin: Hunziger, Heidi, geboren am 04.03.2014


Wir berichten Ihnen über o.g. Patientin, welche wir am 16.08.2024 in der Sprechstunde gesehen und am gemeinsamen Neuroboard besprochen haben.

Diagnosen
1.	Ganglioneurom spinal extradural auf Höhe L1/2 rechts, ED 04/2023
-	St. n. Hemilaminektomie LWK1/2 und extradurale Tumor-Resektion mit Resektion auch der lumbalen Muskel-Loge rechtsseitig am 03.02.2024
2.	Bladder Bowel Dysfunction mit/bei:
- sekundärer persistierender Stuhl- und Harninkontinenz


Aktuell: in Erstremission 

Zwischenanamnese: 
Die zehnjährige Heidi wird von ihrer Mutter vorgestellt. Beide berichten über einen unauffälligen Verlauf. Seit der letzten Vorstellung gehe es allen besser. Die Kontinenzprobleme sind fast vollständig rückläufig. Das Toilettentrainig wird regelmässig durchgeführt. In der Schule sei es bei Aufregung vor zwei Monaten zu einer einmaligen Enuresis gekommen, Heidi gibt an, dass dies in ihren Augen nur auf die Situation (Vorsingen bei Schulfest) zurückzuführen sei.
Heidi sei ein fröhliches Kind, gehe gern zur Schule und habe keine Kontaktprobleme. 

Schule: 2. Klasse Regelschule
Therapien/Medikamente: keine

Status 
10 Jahre altes, schüchternes Mädchen in gutem AZ und EZ. 
Neurostatus:
Vigilanz: wach, zugewandt, orientiert zu Zeit und Ort. Hirnnerven: Mimik lebhaft und seitengleich, Sensibilität unauffällig. Pupillen isocor, direkte und konsensuelle Reaktion auf Licht, Augenfolgebewegungen, Fingerperimetrie je unauffällig. Augenschluss symmetrisch und kräftig. Hörreaktionen auf Fingerreiben beidseits prompt. Schluckakt ungestört, keine Hypersalivation. Zungenmotilität intakt, keine Faszikulationen. Mm. sternocleidomastoidei seitengleich kräftig. Schultern symmetrisch. Kopfdrehung frei.
Koordination: Sitzen, Stehen, Gehen aufrecht. Symmetrisches Gangbild. Anterogrades Abrollen beidseits. Liniengang, Fersengang, Zehengang unauffällig. Einbeinhüpfen beidseits altersgemäss. Rombergversuch negativ. Keine Asymmetrien, keine Ataxie. Rechtshändig. Finger- Daumenopposition etwas ungelenk, Diadochokinese altersgemäss. Armhalteversuch, Finger-Naseversuch beidseits metrisch. Kein Tremor. Reflexe: Symmetrisch lebhaft auslösbare Muskeleigenreflexe, BHR 4x positiv, unauffällig. Keine pathologischen Reflexe. Babinski beidseits negativ. Analreflex nicht auslösbar. Muskeltonus: Proximal und distal jeweils aktiv und passiv unauffällig, keine Spastik, keine Dystonie. Analsphinktertonus unauffällig. Nach Stuhlgang Ampulla recti frei. Kraft: In der Einzelkraftprüfung symmetrisch ohne Kraftdefizite. Gower-Phänomen negativ. Sensibilität: Keine Parästhesien. Oberflächensensibilität, Temperaturempfinden, Lagesinn allseits in der Norm. Sprache: Expressiv und rezeptiv unbeeinträchtigt. Kognition: orientierend altersgemäss. Emotional: Freundlich, kooperativ. Sonstiges: Tonsillenhyperplasie beidseits. Keine Dysmorphien, keine Organomegalie. Hautbefund blande. 
Sonstiges: Pubertät Tanner T2.


MRT spinal vom 15.01.2024
Kein Hinweis auf ein Rezidiv

Beurteilung 
Anderhalb Jahre nach Diagnosestellung und kompletter Resektion eines Ganglioneuroms ergibt sich kein Hinweis auf Rezidiv. Die klinische Symptomatik bezüglich der Stuhl- und Blasendysfunktion ist rückläufig, bzw. eigentlich nicht mehr vorhanden. Dennoch empfehlen wir, die empfohlene Stuhlregulation weiterzuführen. 
Wir haben mit den Eltern besprochen, dass auch in unseren Augen die gelegentliche Harninkontinenz, neben der weiterhin möglichen postoperativen Veränderungen, am ehesten seelische Ursachen hat. Frau Hunziger sieht, außer in besonderen Situationen, keine psychischen Belastungen für ihre Tochter. Sollte sich eine Neigung zur Inkontinenz in Streßsituationen verfestigen, wäre eine Psychotherapie zu erwägen.
 Procedere
    • Klinische und radiologische Verlaufskontrolle in 12 Monaten in der neuroonkologischen Sprechstunde nach sMRT 
    • Verlaufskontrolle in der Gastroenterologischen Ambulanz
    
