# Supplementary material for: Using large language models to extract information from pediatric clinical reports
Source: PLOS Digit Health. 2025 Jul 23;4(7):e0000919. doi: 10.1371/journal.pdig.0000919 (PMC12286318; doi:10.1371/journal.pdig.0000919)
Supplement: S1 File — (TGZ) [file pdig.0000919.s002.tgz › letters/chunk_1/texts/letter_035.txt]

Patient: Berset, Beat, geboren am 15.09.2008

Sehr geehrte Frau Kollegin

Gerne berichte ich Ihnen über den oben genannten Patienten, welchen ich am  07.08.2024 in unserer Sprechstunde gesehen habe.

Diagnose:
Hämangiomatose Haut / Leber / ZNS
Z.n. Status epilepticus bei Einblutung cerebrales Hämangiom 2014
Z.n. Propranolol-Therapie
Z.n. vokalen Tics

Neurologie: 	V.a. Schreibkrampf
Chronische Kopfschmerzen, nicht klassifiziert

Anamnese:
Der 15;10 Jahre alte Beat wird von seinem Vater vorgestellt, da sich in der Schule erneut die Probleme häuften. Anlass ist in der aktuellen Vorstellung ein Krampfen der Finger beim Schreiben mit anschliessendem Taubheitsgefühl über wenige Minuten.  Diese Symptomatik habe vor 1-2 Monaten begonnen und träte nur beim Schreiben auf. Die vorbeschriebene Tic-Symptomatik mit v.A. vokalen Tics (Grunzen, Räuspern) sei dahin gar nicht mehr aufgetreten, der empfohlene Besuch einer Psychotherapie hat nicht stattgefunden.
Weiterhin habe Beat fast jede Woche Kopfschmerzen, meist im Stirnbereich, von unterschiedlicher Dauer, zu unterschiedlicher Tageszeit. Er nehme meist Ibu und schlafe anschliessend ein. Auslöser für die Kopfschmerzen kenne er nicht. Ansonsten gehe es ihm sehr gut. 

Medikamente:
Bei Bedarf Ibuprofen

Schule:
Gute Schulleistungen, keine Kontaktprobleme. Teilnahme am Schulsport. Bei Kopfschmerzen meidet er körperliche Bewegung, schläft, erwacht nicht immer beschwerdefrei.

Familienanamnese:
2 gesunde Brüder, gesunde Eltern. Kopfschmerzen/Migräne ist in der Familie nicht bekannt. 

Untersuchungsbefund:
15-jähriger Junge in sehr gutem Allgemeinzustand. Somatogramm: Größe 165 cm, Gewicht 52 kg.
Vigilanz: wach, zugewandt, orientiert zu Zeit und Ort. 
Hirnnerven: Hat eine Brille, trägt sie unregelmässig, hat sie heute nicht dabei. 
Mimik lebhaft und seitengleich. Gesichtssensibilität unauffällig. Pupillen isokor, direkte und konsensuelle Reaktion auf Licht, Augenfolgebewegungen jeweils unauffällig. Augenschluss kräftig symmetrisch. Hörreaktion auf Fingerreiben bds. prompt. Schluckakt ungestört, keine Hypersalivation. Zungenmotilität intakt. Schulterstand symmetrisch, Kopfdrehung frei. 
Koordination: orientierend unauffällig. Nach kurzer Schreibprobe klagt er über ein Verkrampfen der Finger an der rechten Hand. Dabei sind beide Hände warm, haben ein unauffälliges Kolorit, die Radialispulse sind seitengleich kräftig, passive Bewegungen sind gut möglich.  
Reaktionen und Reflexe: Symmetrisch lebhaft auslösbare MER der UEX, an den OEX nur schwach auslösbar. Bauchhautreflexe 4 x positiv. Keine pathologischen Reflexe.
Muskeltonus global normoton. Keine Spastik, keine Dystonie. Grobe Kraft allseits unauffällig. 
Sensibilität: Keine spontanen Parästhesien. Temperatur- und Vibrationsempfinden unauffällig. Berichtet über Hypästhesie im Bereich C2-C4 rechts. Sprache: spricht kaum spontan, rezeptiv unbeeinträchtigt. 
Emotional wirkt etwas unwillig, gibt einsilbig Auskunft, Kooperation mässig.
Haut: Multiple flache Rötungen, abgeheilten Hämangiomen entsprechend. Prominent an der rechten Wange, relativ ausgeprägt und Landkartenartig an der linken Flanke, hier ca. 15 x 8 cm
Zusammenfassend: fraglich Hypästhesie C2-C4 rechts. 

Beurteilung:
Fast 16-jähriger Adoleszent mit V. a. Schreibkrampf, provozierbar durch eine Schreibprobe.  Die Anamneseerhebung ist schwierig, bei der neurologischen Untersuchung zeigen sich diskrete Hypästhesie der rechten OEX (Hals-Schulterbereich). Zusätzlich bestehen weiterhin gelegentliche unspezifische Kopfschmerzen.
Ich habe mit Beat und seinen Eltern gesprochen und einen Behandlungsversuch mit Magnesium 300mg/Tag empfohlen und eine Verordnung ausgestellt.  
Beat sollte für beide Beschwerden einen Symptomkalender führen. Im Januar ist eine Verlaufskontrolle bei uns mit Beurteilung des Symptomkalenders vorgesehen. Bei Zunahme der Befunde bitten wir um Kontaktaufnahme. Für diesen Fall wäre eine Neurographie zu erwägen.
Das Abklingen der Tics ist erfreulich. Die Familie wurde darauf hingewiesen, dass ein Rezidivrisiko besteht. 

Mit freundlichen Grüssen
