# Supplementary material for: Using large language models to extract information from pediatric clinical reports
Source: PLOS Digit Health. 2025 Jul 23;4(7):e0000919. doi: 10.1371/journal.pdig.0000919 (PMC12286318; doi:10.1371/journal.pdig.0000919)
Supplement: S1 File — (TGZ) [file pdig.0000919.s002.tgz › letters/chunk_1/letter_dictionary.json]

[
    {
        "filename": "../data/letters/moritz/texts/letter_001.txt",
        "birthday": "2020-02-04",
        "presentation_day": null,
        "bodyweight_kg": 14.5,
        "age_months": null,
        "age_years": 3,
        "data_protection_level": "Open",
        "symptoms_on_admission": [
            "fever",
            "refusal_to_eat"
        ],
        "main_subspecialties": [
            "nephrology"
        ],
        "probable_or_proven_genetic": false,
        "infectious_disease": true,
        "patient_for_study": true
    },
    {
        "filename": "../data/letters/moritz/texts/letter_002.txt",
        "birthday": null,
        "presentation_day": null,
        "bodyweight_kg": 6.5,
        "age_months": 8,
        "age_years": 0,
        "data_protection_level": "Open",
        "main_subspecialties": [
            "pulmonology"
        ],
        "symptoms_on_admission": [
            "fever",
            "common_cold_symptoms",
            "dyspnea"
        ],
        "probable_or_proven_genetic": false,
        "infectious_disease": true,
        "patient_for_study": false
    },
    {
        "filename": "../data/letters/moritz/texts/letter_003.txt",
        "birthday": "2022-02-13",
        "presentation_day": "2023-06-26",
        "bodyweight_kg": null,
        "age_months": 16,
        "age_years": 1,
        "data_protection_level": "Open",
        "example_letter_categories": [
            "bodyweight_kg",
            "age_months",
            "age_years",
            "symptoms_on_admission",
            "patient_for_study",
            "main_subspecialties",
            "probable_or_proven_genetic"
        ],
        "main_subspecialties": [
            "neurology"
        ],
        "symptoms_on_admission": [],
        "probable_or_proven_genetic": true,
        "infectious_disease": false,
        "patient_for_study": false
    },
    {
        "filename": "../data/letters/moritz/texts/letter_004.txt",
        "birthday": "2020-02-10",
        "presentation_day": "2020-02-14",
        "bodyweight_kg": 2.86,
        "age_months": 0,
        "age_years": 0,
        "admission_characteristics": "therapeutic",
        "data_protection_level": "Open",
        "example_letter_categories": [
            "bodyweight_kg",
            "age_months",
            "age_years",
            "patient_for_study",
            "probable_or_proven_genetic",
            "main_subspecialties"
        ],
        "main_subspecialties": [
            "neonatology"
        ],
        "symptoms_on_admission": [
            "jaundice"
        ],
        "probable_or_proven_genetic": false,
        "infectious_disease": false,
        "patient_for_study": false
    },
    {
        "filename": "../data/letters/moritz/texts/letter_005.txt",
        "birthday": "2008-03-15",
        "presentation_day": "2023-02-13",
        "bodyweight_kg": 110,
        "age_months": 178,
        "age_years": 14,
        "data_protection_level": "Open",
        "example_letter_categories": [
            "bodyweight_kg",
            "age_months",
            "age_years",
            "main_subspecialties",
            "probable_or_proven_genetic",
            "patient_for_study"
        ],
        "main_subspecialties": [
            "neurology"
        ],
        "symptoms_on_admission": [
            "obesity"
        ],
        "probable_or_proven_genetic": false,
        "infectious_disease": false,
        "patient_for_study": false
    },
    {
        "filename": "../data/letters/moritz/texts/letter_006.txt",
        "birthday": "2015-03-12",
        "presentation_day": "2022-01-07",
        "bodyweight_kg": 25,
        "age_months": 81,
        "age_years": 6,
        "data_protection_level": "Open",
        "example_letter_categories": [],
        "symptoms_on_admission": [],
        "main_subspecialties": [
            "hemostaseology",
            "neurology"
        ],
        "probable_or_proven_genetic": true,
        "infectious_disease": false,
        "patient_for_study": false
    },
    {
        "filename": "../data/letters/moritz/texts/letter_007.txt",
        "birthday": "2015-04-15",
        "presentation_day": "2023-04-28",
        "bodyweight_kg": 24.8,
        "age_months": 96,
        "age_years": 8,
        "data_protection_level": "Open",
        "example_letter_categories": [],
        "symptoms_on_admission": [],
        "main_subspecialties": [
            "neurology"
        ],
        "probable_or_proven_genetic": false,
        "infectious_disease": false,
        "patient_for_study": false
    },
    {
        "filename": "../data/letters/moritz/texts/letter_008.txt",
        "birthday": "2015-08-25",
        "presentation_day": "2023-06-07",
        "bodyweight_kg": 23.8,
        "age_years": 7,
        "age_months": 93,
        "data_protection_level": "Open",
        "symptoms_on_admission": [
            "coughing",
            "inspiratory_stridor"
        ],
        "main_subspecialties": [
            "pulmonology"
        ],
        "probable_or_proven_genetic": false,
        "infectious_disease": false,
        "patient_for_study": false
    },
    {
        "filename": "../data/letters/moritz/texts/letter_009.txt",
        "birthday": "2009-03-15",
        "presentation_day": "2022-03-10",
        "bodyweight_kg": 42.3,
        "age_years": 12,
        "age_months": 155,
        "data_protection_level": "Open",
        "symptoms_on_admission": [
            "vomiting",
            "abdominal_pain",
            "headache",
            "neck_pain"
        ],
        "main_subspecialties": [
            "pulmonology",
            "nephrology"
        ],
        "probable_or_proven_genetic": true,
        "infectious_disease": false,
        "patient_for_study": false
    },
    {
        "filename": "../data/letters/moritz/texts/letter_010.txt",
        "age_years": 6,
        "age_months": 77,
        "birthday": "2016-04-13",
        "presentation_day": "2022-10-03",
        "bodyweight_kg": 22.3,
        "data_protection_level": "Open",
        "symptoms_on_admission": [
            "coughing",
            "fever",
            "common_cold_symptoms"
        ],
        "main_subspecialties": [
            "pulmonology",
            "infectiology"
        ],
        "probable_or_proven_genetic": false,
        "infectious_disease": true,
        "patient_for_study": false
    },
    {
        "filename": "../data/letters/moritz/texts/letter_011.txt",
        "birthday": "2019-04-19",
        "presentation_day": "2023-07-15",
        "bodyweight_kg": 16.3,
        "age_years": 4,
        "age_months": 50,
        "data_protection_level": "Open",
        "symptoms_on_admission": [
            "seizure",
            "fever"
        ],
        "main_subspecialties": [
            "neurology"
        ],
        "probable_or_proven_genetic": false,
        "infectious_disease": true,
        "patient_for_study": true
    },
    {
        "filename": "../data/letters/moritz/texts/letter_012.txt",
        "birthday": "2020-03-01",
        "presentation_day": "2020-09-15",
        "bodyweight_kg": 7.3,
        "age_years": 0,
        "age_months": 6,
        "data_protection_level": "Open",
        "symptoms_on_admission": [
            "fever"
        ],
        "main_subspecialties": [
            "nephrology",
            "infectiology"
        ],
        "probable_or_proven_genetic": false,
        "infectious_disease": true,
        "patient_for_study": false
    },
    {
        "filename": "../data/letters/moritz/texts/letter_013.txt",
        "birthday": "2018-08-02",
        "presentation_day": "2022-02-01",
        "bodyweight_kg": 17,
        "age_years": 3,
        "age_months": 41,
        "data_protection_level": "Open",
        "symptoms_on_admission": [
            "seizure"
        ],
        "main_subspecialties": [
            "neurology"
        ],
        "probable_or_proven_genetic": true,
        "infectious_disease": false,
        "patient_for_study": false
    },
    {
        "filename": "../data/letters/moritz/texts/letter_014.txt",
        "age_years": 0,
        "age_months": 2,
        "birthday": "2022-02-03",
        "presentation_day": "2022-04-08",
        "bodyweight_kg": 5.35,
        "data_protection_level": "Open",
        "symptoms_on_admission": [
            "fever"
        ],
        "main_subspecialties": [
            "infectiology"
        ],
        "probable_or_proven_genetic": false,
        "infectious_disease": true,
        "patient_for_study": false
    },
    {
        "filename": "../data/letters/moritz/texts/letter_015.txt",
        "age_years": 15,
        "age_months": 181,
        "birthday": "2008-03-05",
        "presentation_day": "2023-05-03",
        "bodyweight_kg": 42,
        "data_protection_level": "Open",
        "symptoms_on_admission": [
            "fever",
            "nausea",
            "abdominal_pain"
        ],
        "main_subspecialties": [
            "infectiology",
            "surgery"
        ],
        "probable_or_proven_genetic": false,
        "infectious_disease": true,
        "patient_for_study": false
    },
    {
        "filename": "../data/letters/moritz/texts/letter_016.txt",
        "age_years": 5,
        "age_months": 69,
        "birthday": "2016-04-11",
        "presentation_day": "2022-02-03",
        "bodyweight_kg": 24,
        "data_protection_level": "Open",
        "symptoms_on_admission": [
            "headache",
            "vomiting"
        ],
        "main_subspecialties": [
            "neurology"
        ],
        "probable_or_proven_genetic": false,
        "infectious_disease": false,
        "patient_for_study": false
    },
    {
        "filename": "../data/letters/moritz/texts/letter_017.txt",
        "age_years": 11,
        "age_months": 134,
        "birthday": "2010-12-14",
        "presentation_day": "2022-02-27",
        "bodyweight_kg": 53,
        "data_protection_level": "Open",
        "symptoms_on_admission": [
            "seizure"
        ],
        "main_subspecialties": [
            "neurology"
        ],
        "probable_or_proven_genetic": true,
        "infectious_disease": false,
        "patient_for_study": false
    },
    {
        "filename": "../data/letters/moritz/texts/letter_018.txt",
        "age_years": 6,
        "age_months": 76,
        "birthday": "2015-03-03",
        "presentation_day": "2021-07-04",
        "bodyweight_kg": 22.3,
        "data_protection_level": "Open",
        "symptoms_on_admission": [],
        "main_subspecialties": [
            "hemostaseology"
        ],
        "probable_or_proven_genetic": true,
        "infectious_disease": false,
        "patient_for_study": false
    },
    {
        "filename": "../data/letters/moritz/texts/letter_019.txt",
        "age_years": 4,
        "age_months": 49,
        "birthday": "2016-07-31",
        "presentation_day": "2020-09-15",
        "bodyweight_kg": 13.5,
        "data_protection_level": "Open",
        "symptoms_on_admission": [
            "fever",
            "vomiting",
            "diarrhea",
            "abdominal_pain"
        ],
        "main_subspecialties": [
            "metabolic medicine"
        ],
        "probable_or_proven_genetic": true,
        "infectious_disease": true,
        "patient_for_study": true
    },
    {
        "filename": "../data/letters/moritz/texts/letter_020.txt",
        "age_years": 9,
        "age_months": 119,
        "birthday": "2013-02-15",
        "presentation_day": "2023-02-07",
        "bodyweight_kg": 39,
        "data_protection_level": "Open",
        "symptoms_on_admission": [
            "obtundation"
        ],
        "main_subspecialties": [
            "neurology"
        ],
        "probable_or_proven_genetic": false,
        "infectious_disease": false,
        "patient_for_study": false
    },
    {
        "filename": "../data/letters/moritz/texts/letter_021.txt",
        "age_years": 4,
        "age_months": 54,
        "birthday": "2016-06-13",
        "presentation_day": "2020-12-13",
        "bodyweight_kg": 16.5,
        "data_protection_level": "Open",
        "symptoms_on_admission": [
            "unspecific_pain",
            "fever"
        ],
        "main_subspecialties": [
            "hemato-oncology"
        ],
        "probable_or_proven_genetic": true,
        "infectious_disease": true,
        "patient_for_study": true
    },
    {
        "filename": "../data/letters/moritz/texts/letter_022.txt",
        "age_years": 0,
        "age_months": 1,
        "birthday": "2022-06-01",
        "presentation_day": "2022-07-15",
        "bodyweight_kg": 5.3,
        "data_protection_level": "Open",
        "symptoms_on_admission": [
            "fever",
            "vomiting",
            "diarrhea"
        ],
        "main_subspecialties": [
            "neonatology"
        ],
        "probable_or_proven_genetic": false,
        "infectious_disease": true,
        "patient_for_study": false
    },
    {
        "filename": "../data/letters/moritz/texts/letter_023.txt",
        "age_years": 16,
        "age_months": 201,
        "birthday": "2006-03-14",
        "presentation_day": "2023-01-08",
        "bodyweight_kg": 64.3,
        "data_protection_level": "Open",
        "symptoms_on_admission": [],
        "main_subspecialties": [
            "endocrinology"
        ],
        "probable_or_proven_genetic": false,
        "infectious_disease": false,
        "patient_for_study": false
    },
    {
        "filename": "../data/letters/moritz/texts/letter_024.txt",
        "age_years": 1,
        "age_months": 18,
        "birthday": "2020-10-23",
        "presentation_day": "2022-05-15",
        "bodyweight_kg": 10.5,
        "data_protection_level": "Open",
        "symptoms_on_admission": [
            "macrocephaly"
        ],
        "main_subspecialties": [
            "neurology"
        ],
        "probable_or_proven_genetic": false,
        "infectious_disease": false,
        "patient_for_study": false
    },
    {
        "filename": "../data/letters/moritz/texts/letter_025.txt",
        "age_years": 2,
        "age_months": 33,
        "birthday": "2020-01-19",
        "presentation_day": "2022-11-15",
        "bodyweight_kg": 12.5,
        "data_protection_level": "Open",
        "symptoms_on_admission": [
            "common_cold_symptoms"
        ],
        "main_subspecialties": [
            "infectiology"
        ],
        "probable_or_proven_genetic": false,
        "infectious_disease": true,
        "patient_for_study": true
    },
    {
        "filename": "../data/letters/moritz/texts/letter_026.txt",
        "age_years": 5,
        "age_months": 66,
        "birthday": "2017-06-23",
        "presentation_day": "2023-01-14",
        "bodyweight_kg": 19.2,
        "data_protection_level": "Open",
        "symptoms_on_admission": [
            "coughing",
            "dyspnea"
        ],
        "main_subspecialties": [
            "infectiology"
        ],
        "probable_or_proven_genetic": false,
        "infectious_disease": true,
        "patient_for_study": true
    },
    {
        "filename": "../data/letters/moritz/texts/letter_027.txt",
        "age_years": 1,
        "age_months": 22,
        "birthday": "2021-02-22",
        "presentation_day": "2023-01-10",
        "bodyweight_kg": 12.3,
        "data_protection_level": "Open",
        "symptoms_on_admission": [],
        "main_subspecialties": [
            "infectiology"
        ],
        "probable_or_proven_genetic": true,
        "infectious_disease": false,
        "patient_for_study": false
    },
    {
        "filename": "../data/letters/moritz/texts/letter_028.txt",
        "age_years": 4,
        "age_months": 59,
        "birthday": "2014-04-14",
        "presentation_day": "2019-04-11",
        "bodyweight_kg": 18,
        "data_protection_level": "Open",
        "symptoms_on_admission": [
            "vomiting"
        ],
        "main_subspecialties": [
            "allergology"
        ],
        "probable_or_proven_genetic": false,
        "infectious_disease": false,
        "patient_for_study": false
    },
    {
        "filename": "../data/letters/moritz/texts/letter_029.txt",
        "age_years": 8,
        "age_months": 105,
        "birthday": "2013-05-23",
        "presentation_day": "2022-03-14",
        "bodyweight_kg": 34.2,
        "data_protection_level": "Open",
        "symptoms_on_admission": [
            "vomiting"
        ],
        "main_subspecialties": [
            "gastroenterology"
        ],
        "probable_or_proven_genetic": false,
        "infectious_disease": false,
        "patient_for_study": false
    },
    {
        "filename": "../data/letters/moritz/texts/letter_030.txt",
        "age_years": 10,
        "age_months": 121,
        "birthday": "2011-05-01",
        "presentation_day": "2021-06-30",
        "bodyweight_kg": 25,
        "data_protection_level": "Open",
        "symptoms_on_admission": [],
        "main_subspecialties": [
            "neurology"
        ],
        "probable_or_proven_genetic": true,
        "infectious_disease": false,
        "patient_for_study": false
    },
    {
        "filename": "../data/letters/moritz/texts/letter_031.txt",
        "age_years": 0,
        "age_months": 0,
        "birthday": "2021-09-23",
        "presentation_day": "2021-10-03",
        "bodyweight_kg": 3.43,
        "data_protection_level": "Open",
        "symptoms_on_admission": [
            "fever",
            "poor_feeding"
        ],
        "main_subspecialties": [
            "infectiology",
            "neonatology"
        ],
        "probable_or_proven_genetic": false,
        "infectious_disease": true,
        "patient_for_study": false
    },
    {
        "filename": "../data/letters/moritz/texts/letter_032.txt",
        "age_years": 6,
        "age_months": 76,
        "birthday": "2015-03-02",
        "presentation_day": "2021-07-15",
        "bodyweight_kg": 21,
        "data_protection_level": "Open",
        "symptoms_on_admission": [
            "fever",
            "meningism",
	    "confusion",
	    "somnolence"
        ],
        "main_subspecialties": [
            "infectiology"
        ],
        "probable_or_proven_genetic": false,
        "infectious_disease": true,
        "patient_for_study": false
    },
    {
        "filename": "../data/letters/moritz/texts/letter_033.txt",
        "age_years": 7,
        "age_months": 92,
        "birthday": "2016-06-03",
        "presentation_day": "2024-03-01",
        "bodyweight_kg": 25.5,
        "data_protection_level": "Open",
        "symptoms_on_admission": [
            "fever",
	    "obtundation",
	    "seizure"
        ],
        "main_subspecialties": [
	    "endocrinology",
	    "intensive care"
        ],
        "probable_or_proven_genetic": false,
        "infectious_disease": true,
        "patient_for_study": false
    },
    {
        "filename": "../data/letters/moritz/texts/letter_034.txt",
        "age_years": 1,
        "age_months": 12,
        "birthday": "2023-10-14",
        "presentation_day": "2024-10-23",
        "bodyweight_kg": 11,
        "data_protection_level": "Open",
        "symptoms_on_admission": [
            "fever",
            "coughing"
        ],
        "main_subspecialties": [
            "metabolic medicine"
        ],
        "probable_or_proven_genetic": true,
        "infectious_disease": true,
        "patient_for_study": true
    },
    {
        "filename": "../data/letters/moritz/texts/letter_035.txt",
        "age_years": 15,
        "age_months": 190,
        "birthday": "2008-09-15",
        "presentation_day": "2024-08-07",
        "bodyweight_kg": 52,
        "data_protection_level": "Open",
        "symptoms_on_admission": [
            "numbness",
            "pain"
        ],
        "main_subspecialties": [
            "neurology"
        ],
        "probable_or_proven_genetic": false,
        "infectious_disease": false,
        "patient_for_study": false
    },
    {
        "filename": "../data/letters/moritz/texts/letter_036.txt",
        "age_years": 10,
        "age_months": 125,
        "birthday": "2014-03-04",
        "presentation_day": "2024-08-16",
        "bodyweight_kg": null,
        "data_protection_level": "Open",
        "symptoms_on_admission": [
        ],
        "main_subspecialties": [
            "neurology",
	    "hemato-oncology"
        ],
        "probable_or_proven_genetic": false,
        "infectious_disease": false,
        "patient_for_study": false
    },
    {
        "filename": "../data/letters/moritz/texts/letter_037.txt",
        "age_years": 10,
        "age_months": 130,
        "birthday": "2014-01-15",
        "presentation_day": "2024-11-22",
        "bodyweight_kg": null,
        "data_protection_level": "Open",
        "symptoms_on_admission": [
	    "strabismus",
	    "visual_impairment",
	    "dysdiadochokinesis"
        ],
        "main_subspecialties": [
            "neurology"
        ],
        "probable_or_proven_genetic": true,
        "infectious_disease": false,
        "patient_for_study": false
    },
    {
        "filename": "../data/letters/moritz/texts/letter_038.txt",
        "age_years": 6,
        "age_months": 76,
        "birthday": "2018-02-04",
        "presentation_day": "2024-06-05",
        "bodyweight_kg": 18,
        "data_protection_level": "Open",
        "symptoms_on_admission": [
	    "rash"
        ],
        "main_subspecialties": [
            "allergology"
        ],
        "probable_or_proven_genetic": false,
        "infectious_disease": false,
        "patient_for_study": false
    },
    {
        "filename": "../data/letters/moritz/texts/letter_039.txt",
        "age_years": 0,
        "age_months": 0,
        "birthday": "2024-08-03",
        "presentation_day": "2024-08-16",
        "bodyweight_kg": 3.65,
        "data_protection_level": "Open",
        "symptoms_on_admission": [
	    "rash",
	    "discharge"
        ],
        "main_subspecialties": [
	    "infectiology",
	    "neonatology"
        ],
        "probable_or_proven_genetic": false,
        "infectious_disease": true,
        "patient_for_study": false
    },
    {
        "filename": "../data/letters/moritz/texts/letter_040.txt",
        "age_years": 5,
        "age_months": 64,
        "birthday": "2019-07-10",
        "presentation_day": "2024-11-23",
        "bodyweight_kg": 18,
        "data_protection_level": "Open",
        "symptoms_on_admission": [
	    "diarrhea",
	    "vomiting"
        ],
        "main_subspecialties": [
	    "infectiology"
        ],
        "probable_or_proven_genetic": false,
        "infectious_disease": true,
        "patient_for_study": true
    }
]
